# Supplementary material for: 2-Benzhydryl-6-tert-butyl-4-methyl­phenol
Source: Acta Crystallogr Sect E Struct Rep Online. 2013 Jan 26;69(Pt 2):o287. doi: 10.1107/S1600536813002006 (PMC3569812; doi:10.1107/S1600536813002006)
Supplement: Supplementary file 1 [file e-69-0o287-sup1.cif]

##############################################################################
#                                                                            #
# This CIF contains the data in a paper accepted for publication in          #
# Acta Crystallographica Section E. It conforms to the requirements of       #
# Notes for Authors for Acta Crystallographica Section E, and has been       #
# peer reviewed under the auspices of the IUCr Commission on Journals.       #
#                                                                            #
# Full details of the Crystallographic Information File format               #
# are given in the paper "The Crystallographic Information File (CIF):       #
# a New Standard Archive File for Crystallography" by S. R. Hall, F. H.      #
# Allen and I. D. Brown [Acta Cryst. (1991), A47, 655-685].                  #
#                                                                            #
# The current version of the core CIF dictionary is obtainable from          #
# ftp://ftp.iucr.org/pub/cif_core.dic.                                       #
#                                                                            #
# Software is freely available for graphical display of the structure(s)     #
# in this CIF. For information consult the CIF software page                 #
# http://www.iucr.org/resources/cif/software.                                #
#                                                                            #
# This file may be used for bona fide research purposes within the           #
# scientific community so long as proper attribution is given to the journal # 
# article from which it was obtained.                                        #
#                                                                            #
##############################################################################
data_I
_audit_creation_method     SHELXL-97
_chemical_name_systematic
;
2-Benzhydryl-6-<i>tert</i>-butyl-4-methylphenol
;
_chemical_name_common     ?
_chemical_formula_moiety     'C24 H26 O'
_chemical_formula_sum     'C24 H26 O'
_chemical_formula_iupac     'C24 H26 O'
_chemical_formula_weight     330.45
_chemical_melting_point     ?
_symmetry_cell_setting     monoclinic
_symmetry_space_group_name_H-M     'P 21/n'
_symmetry_space_group_name_hall     ?
loop_
    _symmetry_equiv_pos_as_xyz
    'x, y, z'
    '-x+1/2, y+1/2, -z+1/2'
    '-x, -y, -z'
    'x-1/2, -y-1/2, z-1/2'
_cell_length_a     8.014(4)
_cell_length_b     15.472(7)
_cell_length_c     16.006(7)
_cell_angle_alpha     90.00
_cell_angle_beta     99.98(2)
_cell_angle_gamma     90.00
_cell_volume     1954.6(15)
_cell_formula_units_Z     4
_cell_measurement_reflns_used     925
_cell_measurement_theta_min     2.68
_cell_measurement_theta_max     16.43
_cell_measurement_temperature     296(2)
_exptl_crystal_description     block
_exptl_crystal_colour     colorless
_exptl_crystal_size_max     0.20
_exptl_crystal_size_mid     0.17
_exptl_crystal_size_min     0.15
_exptl_crystal_density_diffrn     1.123
_exptl_crystal_density_meas     ?
_exptl_crystal_density_method     'not measured'
_exptl_crystal_F_000     712
_exptl_absorpt_coefficient_mu     0.066
_exptl_absorpt_correction_type     multi-scan
_exptl_absorpt_process_details     '(SADABS; Bruker, 2009)'
_exptl_absorpt_correction_T_min     0.9868
_exptl_absorpt_correction_T_max     0.9901
_exptl_special_details     ?
_diffrn_ambient_temperature     296(2)
_diffrn_radiation_type     MoK\a
_diffrn_radiation_wavelength     0.71073
_diffrn_radiation_source     'fine-focus sealed tube'
_diffrn_radiation_monochromator     graphite
_diffrn_measurement_device_type     'Bruker APEXII CCD'
_diffrn_measurement_method     '\f and \w scans'
_diffrn_detector_area_resol_mean     ?
_diffrn_reflns_number     17522
_diffrn_reflns_av_R_equivalents     0.1375
_diffrn_reflns_av_sigmaI/netI     0.1230
_diffrn_reflns_theta_min     2.58
_diffrn_reflns_theta_max     24.99
_diffrn_reflns_theta_full     24.99
_diffrn_measured_fraction_theta_max     0.993
_diffrn_measured_fraction_theta_full     0.993
_diffrn_reflns_limit_h_min     -9
_diffrn_reflns_limit_h_max     9
_diffrn_reflns_limit_k_min     -17
_diffrn_reflns_limit_k_max     17
_diffrn_reflns_limit_l_min     -18
_diffrn_reflns_limit_l_max     19
_refine_special_details
;
Refinement of <i>F</i>^2^ against ALL reflections. The weighted <i>R</i>-factor
<i>wR</i> and goodness of fit <i>S</i> are based on <i>F</i>^2^, conventional
<i>R</i>-factors <i>R</i> are based on <i>F</i>, with <i>F</i> set to zero for
negative <i>F</i>^2^. The threshold expression of <i>F</i>^2^ >
\s(<i>F</i>^2^) is used only for calculating <i>R</i>-factors(gt) <i>etc</i>.
and is not relevant to the choice of reflections for refinement.
<i>R</i>-factors based on <i>F</i>^2^ are statistically about twice as large
as those based on <i>F</i>, and <i>R</i>- factors based on ALL data will be
even larger.
;
_reflns_number_total     3422
_reflns_number_gt     1532
_reflns_threshold_expression     I>2sigma(I)
_refine_ls_structure_factor_coef     Fsqd
_refine_ls_matrix_type     full
_refine_ls_R_factor_all     0.1858
_refine_ls_R_factor_gt     0.0705
_refine_ls_wR_factor_gt     0.1322
_refine_ls_wR_factor_ref     0.1717
_refine_ls_goodness_of_fit_ref     1.000
_refine_ls_restrained_S_all     1.000
_refine_ls_number_reflns     3422
_refine_ls_number_parameters     231
_refine_ls_number_restraints     0
_refine_ls_hydrogen_treatment     constr
_refine_ls_weighting_scheme     calc
_refine_ls_weighting_details
         'calc w=1/[\s^2^(Fo^2^)+(0.0803P)^2^+0.0000P] where P=(Fo^2^+2Fc^2^)/3'
_atom_sites_solution_hydrogens     geom
_atom_sites_solution_primary     direct
_atom_sites_solution_secondary     difmap
_refine_ls_shift/su_max     0.000
_refine_ls_shift/su_mean     0.000
_refine_diff_density_max     0.152
_refine_diff_density_min     -0.206
_refine_ls_extinction_method     none
_refine_ls_extinction_coef     ?
loop_
    _atom_type_symbol
    _atom_type_description
    _atom_type_scat_dispersion_real
    _atom_type_scat_dispersion_imag
    _atom_type_scat_source
    'C' 'C' 0.0033 0.0016
                         'International Tables Vol C Tables 4.2.6.8 and 6.1.1.4'
    'H' 'H' 0.0000 0.0000
                         'International Tables Vol C Tables 4.2.6.8 and 6.1.1.4'
    'O' 'O' 0.0106 0.0060
                         'International Tables Vol C Tables 4.2.6.8 and 6.1.1.4'
_computing_data_collection     'APEX2 (Bruker, 2009)'
_computing_cell_refinement     'SAINT (Bruker, 2009)'
_computing_data_reduction     'SAINT (Bruker, 2009)'
_computing_structure_solution     'SHELXS97 (Sheldrick, 2008)'
_computing_structure_refinement     'SHELXL97 (Sheldrick, 2008)'
_computing_molecular_graphics     'SHELXTL (Sheldrick, 2008)'
_computing_publication_material     'SHELXTL (Sheldrick, 2008)'
loop_
    _atom_site_type_symbol
    _atom_site_label
    _atom_site_fract_x
    _atom_site_fract_y
    _atom_site_fract_z
    _atom_site_U_iso_or_equiv
    _atom_site_adp_type
    _atom_site_calc_flag
    _atom_site_refinement_flags
    _atom_site_occupancy
    _atom_site_symmetry_multiplicity
    _atom_site_disorder_assembly
    _atom_site_disorder_group
    O O -0.0324(3) 0.35794(17) 0.04276(16) 0.0721(8) Uani d . 1 1 . .
    H H0 -0.0789 0.3841 0.0769 0.108 Uiso calc R 1 1 . .
    C C3 0.3942(4) 0.3867(2) 0.1619(2) 0.0473(9) Uani d . 1 1 . .
    H H3 0.4591 0.4304 0.1914 0.057 Uiso calc R 1 1 . .
    C C2 0.2285(4) 0.4048(2) 0.1234(2) 0.0436(9) Uani d . 1 1 . .
    C C13 0.0376(4) 0.4945(2) 0.1985(2) 0.0477(9) Uani d . 1 1 . .
    C C1 0.1322(4) 0.3377(2) 0.0801(2) 0.0459(9) Uani d . 1 1 . .
    C C5 0.3647(5) 0.2417(2) 0.1124(2) 0.0523(10) Uani d . 1 1 . .
    H H5 0.4114 0.1871 0.1088 0.063 Uiso calc R 1 1 . .
    C C4 0.4652(4) 0.3057(2) 0.1578(2) 0.0480(9) Uani d . 1 1 . .
    C C6 0.1977(4) 0.2555(2) 0.0721(2) 0.0473(9) Uani d . 1 1 . .
    C C24 0.3685(4) 0.5791(2) 0.0708(2) 0.0551(10) Uani d . 1 1 . .
    H H24 0.3627 0.5374 0.0285 0.066 Uiso calc R 1 1 . .
    C C19 0.2722(4) 0.5693(2) 0.1352(2) 0.0442(9) Uani d . 1 1 . .
    C C12 0.1469(4) 0.4931(2) 0.1297(2) 0.0449(9) Uani d . 1 1 . .
    H H12 0.0684 0.5009 0.0761 0.054 Uiso calc R 1 1 . .
    C C21 0.3905(5) 0.7026(2) 0.1965(3) 0.0645(11) Uani d . 1 1 . .
    H H21 0.3976 0.7441 0.2389 0.077 Uiso calc R 1 1 . .
    C C23 0.4725(5) 0.6503(3) 0.0696(3) 0.0688(12) Uani d . 1 1 . .
    H H23 0.5354 0.6564 0.0263 0.083 Uiso calc R 1 1 . .
    C C20 0.2870(4) 0.6314(2) 0.1981(2) 0.0535(10) Uani d . 1 1 . .
    H H20 0.2263 0.6252 0.2422 0.064 Uiso calc R 1 1 . .
    C C14 -0.1169(5) 0.5383(2) 0.1838(3) 0.0633(11) Uani d . 1 1 . .
    H H14 -0.1529 0.5650 0.1317 0.076 Uiso calc R 1 1 . .
    C C7 0.0933(5) 0.1835(2) 0.0202(2) 0.0565(10) Uani d . 1 1 . .
    C C18 0.0871(5) 0.4564(2) 0.2772(2) 0.0593(10) Uani d . 1 1 . .
    H H18 0.1895 0.4267 0.2882 0.071 Uiso calc R 1 1 . .
    C C17 -0.0125(6) 0.4612(3) 0.3404(3) 0.0739(12) Uani d . 1 1 . .
    H H17 0.0227 0.4351 0.3928 0.089 Uiso calc R 1 1 . .
    C C22 0.4836(5) 0.7122(3) 0.1319(3) 0.0708(12) Uani d . 1 1 . .
    H H22 0.5530 0.7602 0.1306 0.085 Uiso calc R 1 1 . .
    C C8 -0.0686(5) 0.1625(2) 0.0564(3) 0.0857(14) Uani d . 1 1 . .
    H H8A -0.0378 0.1443 0.1144 0.129 Uiso calc R 1 1 . .
    H H8B -0.1298 0.1170 0.0238 0.129 Uiso calc R 1 1 . .
    H H8C -0.1386 0.2131 0.0537 0.129 Uiso calc R 1 1 . .
    C C9 0.1948(5) 0.0992(2) 0.0221(3) 0.0924(15) Uani d . 1 1 . .
    H H9A 0.2963 0.1094 -0.0006 0.139 Uiso calc R 1 1 . .
    H H9B 0.1274 0.0562 -0.0115 0.139 Uiso calc R 1 1 . .
    H H9C 0.2240 0.0791 0.0795 0.139 Uiso calc R 1 1 . .
    C C15 -0.2170(5) 0.5426(3) 0.2458(3) 0.0772(13) Uani d . 1 1 . .
    H H15 -0.3209 0.5708 0.2347 0.093 Uiso calc R 1 1 . .
    C C16 -0.1636(6) 0.5053(3) 0.3238(3) 0.0807(14) Uani d . 1 1 . .
    H H16 -0.2302 0.5099 0.3657 0.097 Uiso calc R 1 1 . .
    C C10 0.0469(6) 0.2111(3) -0.0734(2) 0.0864(14) Uani d . 1 1 . .
    H H10A -0.0214 0.2624 -0.0775 0.130 Uiso calc R 1 1 . .
    H H10B -0.0155 0.1655 -0.1056 0.130 Uiso calc R 1 1 . .
    H H10C 0.1485 0.2225 -0.0956 0.130 Uiso calc R 1 1 . .
    C C11 0.6475(5) 0.2879(2) 0.1987(2) 0.0733(12) Uani d . 1 1 . .
    H H11A 0.7193 0.2921 0.1567 0.110 Uiso calc R 1 1 . .
    H H11B 0.6558 0.2308 0.2227 0.110 Uiso calc R 1 1 . .
    H H11C 0.6828 0.3295 0.2427 0.110 Uiso calc R 1 1 . .
loop_
    _atom_site_aniso_label
    _atom_site_aniso_U_11
    _atom_site_aniso_U_22
    _atom_site_aniso_U_33
    _atom_site_aniso_U_12
    _atom_site_aniso_U_13
    _atom_site_aniso_U_23
    O 0.0540(17) 0.071(2) 0.086(2) 0.0068(14) -0.0039(15) -0.0090(16)
    C3 0.049(2) 0.048(2) 0.044(2) 0.0002(18) 0.0064(18) -0.0042(18)
    C2 0.047(2) 0.040(2) 0.043(2) 0.0048(18) 0.0068(17) -0.0015(18)
    C13 0.044(2) 0.037(2) 0.064(3) -0.0031(17) 0.014(2) 0.0000(19)
    C1 0.047(2) 0.043(2) 0.047(2) 0.0051(19) 0.0068(18) 0.0031(19)
    C5 0.071(3) 0.037(2) 0.052(2) 0.009(2) 0.021(2) 0.0022(19)
    C4 0.051(2) 0.048(2) 0.046(2) 0.013(2) 0.0101(18) -0.0005(19)
    C6 0.060(3) 0.041(2) 0.044(2) 0.0000(19) 0.0153(19) -0.0031(19)
    C24 0.060(2) 0.053(3) 0.054(2) 0.003(2) 0.015(2) 0.000(2)
    C19 0.043(2) 0.040(2) 0.047(2) 0.0047(17) 0.0011(18) 0.0055(19)
    C12 0.049(2) 0.038(2) 0.047(2) 0.0041(17) 0.0030(17) 0.0017(17)
    C21 0.068(3) 0.048(3) 0.077(3) -0.005(2) 0.011(2) -0.005(2)
    C23 0.066(3) 0.072(3) 0.071(3) -0.013(2) 0.021(2) 0.019(3)
    C20 0.057(2) 0.045(2) 0.060(2) -0.0050(19) 0.0153(19) -0.004(2)
    C14 0.055(2) 0.051(3) 0.086(3) 0.003(2) 0.019(2) 0.003(2)
    C7 0.068(3) 0.047(3) 0.054(3) -0.007(2) 0.013(2) -0.009(2)
    C18 0.063(2) 0.055(3) 0.062(3) 0.006(2) 0.019(2) 0.008(2)
    C17 0.088(3) 0.062(3) 0.079(3) -0.004(2) 0.036(3) 0.005(2)
    C22 0.070(3) 0.056(3) 0.084(3) -0.012(2) 0.009(3) 0.009(3)
    C8 0.091(3) 0.071(3) 0.102(3) -0.032(3) 0.037(3) -0.019(3)
    C9 0.108(4) 0.047(3) 0.121(4) -0.003(3) 0.018(3) -0.027(3)
    C15 0.058(3) 0.063(3) 0.116(4) 0.008(2) 0.031(3) 0.001(3)
    C16 0.083(3) 0.059(3) 0.112(4) 0.001(3) 0.050(3) -0.006(3)
    C10 0.104(4) 0.089(3) 0.063(3) -0.025(3) 0.009(3) -0.018(3)
    C11 0.059(3) 0.075(3) 0.081(3) 0.018(2) 0.000(2) -0.002(2)
_geom_special_details
;
All e.s.d.'s (except the e.s.d. in the dihedral angle between two l.s. planes)
are estimated using the full covariance matrix. The cell e.s.d.'s are taken
into account individually in the estimation of e.s.d.'s in distances, angles
and torsion angles; correlations between e.s.d.'s in cell parameters are only
used when they are defined by crystal symmetry. An approximate (isotropic)
treatment of cell e.s.d.'s is used for estimating e.s.d.'s involving l.s.
planes.
;
loop_
    _geom_bond_atom_site_label_1
    _geom_bond_atom_site_label_2
    _geom_bond_site_symmetry_2
    _geom_bond_distance
    _geom_bond_publ_flag
    O C1 . 1.386(4) ?
    O H0 . 0.8200 ?
    C3 C4 . 1.382(4) ?
    C3 C2 . 1.392(4) ?
    C3 H3 . 0.9300 ?
    C2 C1 . 1.403(4) ?
    C2 C12 . 1.526(4) ?
    C13 C18 . 1.386(4) ?
    C13 C14 . 1.395(4) ?
    C13 C12 . 1.521(4) ?
    C1 C6 . 1.390(4) ?
    C5 C6 . 1.398(4) ?
    C5 C4 . 1.398(5) ?
    C5 H5 . 0.9300 ?
    C4 C11 . 1.519(5) ?
    C6 C7 . 1.546(5) ?
    C24 C23 . 1.384(5) ?
    C24 C19 . 1.400(4) ?
    C24 H24 . 0.9300 ?
    C19 C20 . 1.382(4) ?
    C19 C12 . 1.540(4) ?
    C12 H12 . 0.9800 ?
    C21 C20 . 1.381(5) ?
    C21 C22 . 1.384(5) ?
    C21 H21 . 0.9300 ?
    C23 C22 . 1.373(5) ?
    C23 H23 . 0.9300 ?
    C20 H20 . 0.9300 ?
    C14 C15 . 1.382(5) ?
    C14 H14 . 0.9300 ?
    C7 C9 . 1.535(5) ?
    C7 C10 . 1.541(5) ?
    C7 C8 . 1.545(5) ?
    C18 C17 . 1.395(5) ?
    C18 H18 . 0.9300 ?
    C17 C16 . 1.375(5) ?
    C17 H17 . 0.9300 ?
    C22 H22 . 0.9300 ?
    C8 H8A . 0.9600 ?
    C8 H8B . 0.9600 ?
    C8 H8C . 0.9600 ?
    C9 H9A . 0.9600 ?
    C9 H9B . 0.9600 ?
    C9 H9C . 0.9600 ?
    C15 C16 . 1.374(5) ?
    C15 H15 . 0.9300 ?
    C16 H16 . 0.9300 ?
    C10 H10A . 0.9600 ?
    C10 H10B . 0.9600 ?
    C10 H10C . 0.9600 ?
    C11 H11A . 0.9600 ?
    C11 H11B . 0.9600 ?
    C11 H11C . 0.9600 ?
loop_
    _geom_angle_atom_site_label_1
    _geom_angle_atom_site_label_2
    _geom_angle_atom_site_label_3
    _geom_angle_site_symmetry_1
    _geom_angle_site_symmetry_3
    _geom_angle
    _geom_angle_publ_flag
    C1 O H0 . . 109.5 ?
    C4 C3 C2 . . 122.0(3) ?
    C4 C3 H3 . . 119.0 ?
    C2 C3 H3 . . 119.0 ?
    C3 C2 C1 . . 118.1(3) ?
    C3 C2 C12 . . 122.5(3) ?
    C1 C2 C12 . . 119.3(3) ?
    C18 C13 C14 . . 117.8(3) ?
    C18 C13 C12 . . 122.8(3) ?
    C14 C13 C12 . . 119.4(3) ?
    O C1 C6 . . 120.9(3) ?
    O C1 C2 . . 116.5(3) ?
    C6 C1 C2 . . 122.6(3) ?
    C6 C5 C4 . . 123.4(3) ?
    C6 C5 H5 . . 118.3 ?
    C4 C5 H5 . . 118.3 ?
    C3 C4 C5 . . 117.5(3) ?
    C3 C4 C11 . . 121.1(3) ?
    C5 C4 C11 . . 121.3(3) ?
    C1 C6 C5 . . 116.4(3) ?
    C1 C6 C7 . . 122.1(3) ?
    C5 C6 C7 . . 121.6(3) ?
    C23 C24 C19 . . 120.4(4) ?
    C23 C24 H24 . . 119.8 ?
    C19 C24 H24 . . 119.8 ?
    C20 C19 C24 . . 118.2(3) ?
    C20 C19 C12 . . 123.2(3) ?
    C24 C19 C12 . . 118.5(3) ?
    C13 C12 C2 . . 111.6(3) ?
    C13 C12 C19 . . 113.5(3) ?
    C2 C12 C19 . . 114.0(3) ?
    C13 C12 H12 . . 105.6 ?
    C2 C12 H12 . . 105.6 ?
    C19 C12 H12 . . 105.6 ?
    C20 C21 C22 . . 120.2(4) ?
    C20 C21 H21 . . 119.9 ?
    C22 C21 H21 . . 119.9 ?
    C22 C23 C24 . . 120.6(4) ?
    C22 C23 H23 . . 119.7 ?
    C24 C23 H23 . . 119.7 ?
    C21 C20 C19 . . 121.2(4) ?
    C21 C20 H20 . . 119.4 ?
    C19 C20 H20 . . 119.4 ?
    C15 C14 C13 . . 120.7(4) ?
    C15 C14 H14 . . 119.6 ?
    C13 C14 H14 . . 119.6 ?
    C9 C7 C10 . . 107.0(3) ?
    C9 C7 C8 . . 106.9(3) ?
    C10 C7 C8 . . 110.3(3) ?
    C9 C7 C6 . . 111.5(3) ?
    C10 C7 C6 . . 109.9(3) ?
    C8 C7 C6 . . 111.2(3) ?
    C13 C18 C17 . . 121.8(4) ?
    C13 C18 H18 . . 119.1 ?
    C17 C18 H18 . . 119.1 ?
    C16 C17 C18 . . 118.8(4) ?
    C16 C17 H17 . . 120.6 ?
    C18 C17 H17 . . 120.6 ?
    C23 C22 C21 . . 119.4(4) ?
    C23 C22 H22 . . 120.3 ?
    C21 C22 H22 . . 120.3 ?
    C7 C8 H8A . . 109.5 ?
    C7 C8 H8B . . 109.5 ?
    H8A C8 H8B . . 109.5 ?
    C7 C8 H8C . . 109.5 ?
    H8A C8 H8C . . 109.5 ?
    H8B C8 H8C . . 109.5 ?
    C7 C9 H9A . . 109.5 ?
    C7 C9 H9B . . 109.5 ?
    H9A C9 H9B . . 109.5 ?
    C7 C9 H9C . . 109.5 ?
    H9A C9 H9C . . 109.5 ?
    H9B C9 H9C . . 109.5 ?
    C16 C15 C14 . . 120.3(4) ?
    C16 C15 H15 . . 119.8 ?
    C14 C15 H15 . . 119.8 ?
    C15 C16 C17 . . 120.6(4) ?
    C15 C16 H16 . . 119.7 ?
    C17 C16 H16 . . 119.7 ?
    C7 C10 H10A . . 109.5 ?
    C7 C10 H10B . . 109.5 ?
    H10A C10 H10B . . 109.5 ?
    C7 C10 H10C . . 109.5 ?
    H10A C10 H10C . . 109.5 ?
    H10B C10 H10C . . 109.5 ?
    C4 C11 H11A . . 109.5 ?
    C4 C11 H11B . . 109.5 ?
    H11A C11 H11B . . 109.5 ?
    C4 C11 H11C . . 109.5 ?
    H11A C11 H11C . . 109.5 ?
    H11B C11 H11C . . 109.5 ?
loop_
    _geom_hbond_atom_site_label_d
    _geom_hbond_atom_site_label_h
    _geom_hbond_atom_site_label_a
    _geom_hbond_site_symmetry_d
    _geom_hbond_site_symmetry_h
    _geom_hbond_site_symmetry_a
    _geom_hbond_distance_dh
    _geom_hbond_distance_ha
    _geom_hbond_distance_da
    _geom_hbond_angle_dha
    _geom_hbond_publ_flag
    C8 H8C O ? ? ? 0.9597 2.4142 3.049(4) 123.35 y
    C10 H10A O . . . 0.9599 2.4407 3.071(5) 123.02 y
    C12 H12 O . . . 0.9794 2.3833 2.771(4) 102.89 y
data_global
_journal_date_recd_electronic     2012-11-28
_journal_date_accepted     2013-01-21
_journal_name_full     'Acta Crystallographica, Section E'
_journal_year     2013
_journal_volume     69
_journal_issue      2
_journal_page_first     o287
_journal_page_last     o287
_journal_paper_category     QO
_journal_paper_doi     10.1107/S1600536813002006
_journal_coeditor_code     KJ2218
_publ_contact_author_name     'Youngjo Kim'
_publ_contact_author_address
;
Department of Chemistry
Chungbuk National University
Cheongju, Chungbuk 361-763
Republic of Korea
;
_publ_contact_author_email     'ykim@chungbuk.ac.kr'
_publ_contact_author_fax     '+82-43-267-2279'
_publ_contact_author_phone     '+82-43-261-3395'
_publ_section_title
;
2-Benzhydryl-6-<i>tert</i>-butyl-4-methylphenol
;
loop_
    _publ_author_name
    _publ_author_footnote
    _publ_author_address
    'Yoon, Sungwoo' .
;
Department of Chemistry
Chungbuk National University
Cheongju, Chungbuk 361-763
Republic of Korea
;
    'Lee, Junseong' .
;
Department of Chemistry
Chonnam National University
Gwangju 500-757
Republic of Korea
;
    'Kim, Youngjo' .
;
Department of Chemistry
Chungbuk National University
Cheongju, Chungbuk 361-763
Republic of Korea
;
