# Supplementary material for: 2-Benzhydryl-6-tert-butyl-4-methyl­phenol
Source: Acta Crystallogr Sect E Struct Rep Online. 2013 Jan 26;69(Pt 2):o287. doi: 10.1107/S1600536813002006 (PMC3569812; doi:10.1107/S1600536813002006)
Supplement: Supplementary file 2 [file e-69-0o287-Isup2.hkl]

# 
# h,k,l, Fc-squared, Fo-squared, sigma(Fo-squared) and status flag 
# 
data_I
_shelx_title ' ljs107 in P2(1)/n' 
_shelx_refln_list_code          4 
_shelx_F_calc_maximum      225.74 
_exptl_crystal_F_000       712.00 
_reflns_d_resolution_high  0.8412 
 
loop_ 
 _symmetry_equiv_pos_as_xyz 
 'x, y, z' 
 '-x+1/2, y+1/2, -z+1/2' 
 '-x, -y, -z' 
 'x-1/2, -y-1/2, z-1/2' 
 
_cell_length_a     8.0136 
_cell_length_b    15.4725 
_cell_length_c    16.0064 
_cell_angle_alpha  90.000 
_cell_angle_beta   99.981 
_cell_angle_gamma  90.000 
 
_shelx_F_squared_multiplier     1.000 
 
loop_ 
 _refln_index_h 
 _refln_index_k 
 _refln_index_l 
 _refln_F_squared_calc 
 _refln_F_squared_meas 
 _refln_F_squared_sigma 
 _refln_observed_status 
   2   0   0     1553.98     1489.63     53.77 o 
   4   0   0       37.16       46.18     10.93 o 
   6   0   0        7.56       17.32     13.13 o 
   8   0   0       90.63       75.01     28.44 o 
   1   1   0     1326.30     1261.63     24.90 o 
   2   1   0     4742.55     4464.14    103.69 o 
   3   1   0        4.81        3.43      5.89 o 
   4   1   0     1163.60     1120.57     29.06 o 
   5   1   0       28.30       21.07      7.66 o 
   6   1   0        0.12       13.53      8.96 o 
   7   1   0       21.74       45.87     18.47 o 
   8   1   0       43.68       21.76     13.39 o 
   9   1   0        4.37      109.86     85.33 o 
   0   2   0       15.09       18.58      3.93 o 
   1   2   0      819.62      756.78     19.87 o 
   2   2   0     2539.69     2476.66     59.81 o 
   3   2   0       98.74      104.56      8.06 o 
   4   2   0       37.90       56.41      8.49 o 
   5   2   0       60.52       74.23     10.10 o 
   6   2   0       10.58       31.34     10.20 o 
   7   2   0       81.76      110.58     16.36 o 
   8   2   0        3.96        5.83     21.15 o 
   9   2   0        3.31      -23.67     20.25 o 
   1   3   0    25895.24    23112.01    516.45 o 
   2   3   0      533.25      534.33     17.51 o 
   3   3   0       21.06       17.67      5.72 o 
   4   3   0      593.88      575.94     19.91 o 
   5   3   0        0.55      -10.23      6.82 o 
   6   3   0        5.47       -0.86      8.87 o 
   7   3   0        2.58       -1.07     11.31 o 
   8   3   0       37.14       30.68     14.67 o 
   9   3   0        0.65       -0.57     16.85 o 
   0   4   0     1168.66     1133.32     40.69 o 
   1   4   0     1589.09     1483.77     40.52 o 
   2   4   0       55.56       63.51      7.38 o 
   3   4   0      809.63      768.95     21.27 o 
   4   4   0      496.25      533.02     19.17 o 
   5   4   0       22.91       16.75      8.57 o 
   6   4   0      116.46      130.98     14.83 o 
   7   4   0       11.12        5.63     12.03 o 
   8   4   0        0.59        6.37     13.09 o 
   9   4   0        4.66       30.20     37.48 o 
   1   5   0       18.71        4.57      4.36 o 
   2   5   0     2213.59     2261.01     52.11 o 
   3   5   0     1596.51     1528.10     36.19 o 
   4   5   0       39.37       42.65      7.78 o 
   5   5   0        2.28        3.69      9.57 o 
   6   5   0       94.68       81.60     12.63 o 
   7   5   0       10.63       18.53     12.92 o 
   8   5   0       12.59       13.73     14.11 o 
   9   5   0        0.33       31.48     22.57 o 
   0   6   0      313.54      295.69     29.29 o 
   1   6   0       61.22       65.31      6.96 o 
   2   6   0     3782.19     3707.40     82.35 o 
   3   6   0      208.91      249.95     12.70 o 
   4   6   0       14.89        9.31      7.09 o 
   5   6   0       93.72       98.69     15.87 o 
   6   6   0       29.53       38.74     11.59 o 
   7   6   0       51.60       64.47     16.82 o 
   8   6   0        3.22       28.93     14.82 o 
   1   7   0     3353.04     3217.05     77.73 o 
   2   7   0     1468.65     1373.54     35.21 o 
   3   7   0       47.03       70.88      8.49 o 
   4   7   0      170.11      161.11     12.67 o 
   5   7   0        0.04      -11.94      7.96 o 
   6   7   0      397.12      355.40     20.55 o 
   7   7   0      109.90      101.50     17.35 o 
   8   7   0        5.17        3.08     13.69 o 
   0   8   0       36.65       27.89      9.58 o 
   1   8   0     1291.67     1030.97     32.54 o 
   2   8   0       99.68      132.65      9.42 o 
   3   8   0      407.06      477.04     18.77 o 
   4   8   0        4.63       13.20      8.28 o 
   5   8   0      228.78      213.00     16.16 o 
   6   8   0      129.00      131.62     15.35 o 
   7   8   0       19.89       33.69     14.29 o 
   8   8   0        6.24       25.72     14.99 o 
   1   9   0       52.13       54.86      9.64 o 
   2   9   0       96.50      111.47      9.43 o 
   3   9   0        0.88        7.99      9.17 o 
   4   9   0       31.71       58.40     20.35 o 
   5   9   0       43.39       38.05     14.05 o 
   6   9   0       14.32       21.71     13.83 o 
   7   9   0        3.17       25.26     14.72 o 
   8   9   0        0.10       17.80     22.56 o 
   0  10   0       18.67       22.14     15.85 o 
   1  10   0       46.88       63.83     11.02 o 
   2  10   0        7.67        0.45      6.68 o 
   3  10   0        0.62       -4.65      8.00 o 
   4  10   0       28.21       20.81     12.40 o 
   5  10   0        9.70       18.37     11.66 o 
   6  10   0        3.00        6.67     19.93 o 
   7  10   0       41.29       54.55     21.97 o 
   1  11   0      144.44      167.89     16.11 o 
   2  11   0       55.67       73.14     17.11 o 
   3  11   0        0.12        4.16     11.16 o 
   4  11   0       13.35       23.81     10.96 o 
   5  11   0       48.29       44.72     14.26 o 
   6  11   0        1.23       11.25     20.57 o 
   7  11   0        4.26       25.31     21.08 o 
   0  12   0       13.56       19.96     23.59 o 
   1  12   0      123.33      120.75     20.78 o 
   2  12   0      160.91      170.80     27.28 o 
   3  12   0        1.45       -0.50     11.65 o 
   4  12   0       35.42       63.95     15.91 o 
   5  12   0       34.09       55.99     14.85 o 
   6  12   0        8.62       22.83     22.96 o 
   7  12   0        0.86       -3.24     25.23 o 
   1  13   0       82.05       51.32     51.34 o 
   2  13   0        0.50       11.86     19.00 o 
   3  13   0       41.93       42.35     30.42 o 
   4  13   0       10.42       23.04     17.94 o 
   5  13   0        1.86       33.07     19.27 o 
   6  13   0        4.57      -13.97     40.22 o 
   0  14   0        9.44      -23.41     29.47 o 
   1  14   0       63.47       61.37     36.24 o 
   2  14   0       33.36       62.56     22.15 o 
   3  14   0       10.75       27.99     19.34 o 
   4  14   0       56.56       37.57     26.92 o 
   5  14   0        0.04       16.72     20.15 o 
   6  14   0       37.47       22.89     36.41 o 
   1  15   0       44.67      -17.68     32.85 o 
   2  15   0       54.79       30.09     39.46 o 
   3  15   0       35.75       -2.54     25.98 o 
   4  15   0        0.03        5.79     26.62 o 
   5  15   0        1.59       -3.43     22.38 o 
   0  16   0       10.14      -45.45     30.30 o 
   1  16   0       81.25       56.54     31.86 o 
   2  16   0        5.28       -8.94     33.79 o 
   3  16   0        4.02       28.54     41.87 o 
   4  16   0        1.43        9.49     60.03 o 
   1  17   0       41.40      -12.03     30.70 o 
   2  17   0        0.15      -44.80     31.45 o 
   3  17   0        4.35        6.50     35.85 o 
  -9   0   1        0.29        1.24     21.26 o 
  -7   0   1      142.24      186.50     33.19 o 
  -5   0   1      224.10      215.18     19.61 o 
  -3   0   1      154.71      151.77     18.65 o 
  -1   0   1     9171.38     8180.34    226.96 o 
   1   0   1     1277.12     1367.08     40.06 o 
   3   0   1     1101.89     1195.00     40.20 o 
   5   0   1      256.73      264.34     21.10 o 
   7   0   1        7.64       19.49     36.30 o 
  -9   1   1       36.41       31.89     15.84 o 
  -8   1   1      165.71      157.95     20.08 o 
  -7   1   1        0.30        3.10     11.03 o 
  -6   1   1        1.09        3.17      8.67 o 
  -5   1   1      386.67      418.56     21.33 o 
  -4   1   1      187.71      192.77     11.59 o 
  -3   1   1      125.34      119.39      9.05 o 
  -2   1   1      372.42      381.25     14.20 o 
  -1   1   1      678.48      699.58     18.24 o 
   1   1   1     3616.43     3357.66     67.14 o 
   2   1   1      643.59      584.66     17.92 o 
   3   1   1       21.34       19.70      5.87 o 
   4   1   1      183.37      181.37     10.98 o 
   5   1   1        7.21        1.37      7.13 o 
   6   1   1        8.51        4.14     11.41 o 
   7   1   1      108.05      126.89     22.82 o 
   8   1   1        1.63        6.22     19.26 o 
   9   1   1        1.52       28.50     27.29 o 
  -9   2   1        0.01       28.66     17.43 o 
  -8   2   1        4.24       17.97     14.73 o 
  -7   2   1       58.75       71.72     13.76 o 
  -6   2   1       51.77       46.15     10.76 o 
  -5   2   1       21.74       31.35      8.61 o 
  -4   2   1       86.86      109.08     13.42 o 
  -3   2   1       29.81       40.65      9.32 o 
  -2   2   1      359.69      348.05     14.59 o 
  -1   2   1      676.58      676.32     16.82 o 
   0   2   1       30.53       32.44      2.57 o 
   1   2   1       10.53        8.35      4.62 o 
   2   2   1     2578.40     2445.75     59.14 o 
   3   2   1        1.40        1.81      4.56 o 
   4   2   1      467.67      501.08     19.47 o 
   5   2   1       35.13       58.88      9.73 o 
   6   2   1       18.98       26.61     10.93 o 
   7   2   1       28.58       25.21     12.34 o 
   8   2   1        1.78       10.39     13.43 o 
   9   2   1        5.94      -17.46     24.56 o 
  -9   3   1        0.00       -1.35     20.10 o 
  -8   3   1        0.46        0.20     12.33 o 
  -7   3   1       15.12        6.57     11.77 o 
  -6   3   1        6.81       18.79      9.46 o 
  -5   3   1      203.04      221.33     14.74 o 
  -4   3   1       34.57       50.61      7.94 o 
  -3   3   1      163.53      149.45     10.62 o 
  -2   3   1      279.55      294.80     13.85 o 
  -1   3   1     1929.81     1758.14     39.79 o 
   0   3   1      523.10      473.19     11.08 o 
   1   3   1      215.49      253.98      9.33 o 
   2   3   1      559.40      566.36     16.71 o 
   3   3   1      366.39      366.32     14.90 o 
   4   3   1     2166.13     2099.72     48.10 o 
   5   3   1       34.78       23.21      7.95 o 
   6   3   1      313.25      315.11     20.36 o 
   7   3   1       21.56       16.71     12.59 o 
   8   3   1       30.71       38.59     15.07 o 
   9   3   1        3.17      -17.29     24.05 o 
  -9   4   1        4.92        9.86     21.77 o 
  -8   4   1        0.57       28.44     13.64 o 
  -7   4   1       29.20       17.30     13.31 o 
  -6   4   1       77.27       57.74     12.17 o 
  -5   4   1       12.47       11.47      8.52 o 
  -4   4   1       22.76       19.12      7.25 o 
  -3   4   1      410.77      394.38     15.64 o 
  -2   4   1     1405.61     1350.99     36.01 o 
  -1   4   1     3707.86     3533.57     82.55 o 
   0   4   1      108.08      119.32      6.30 o 
   1   4   1      420.98      437.89     14.45 o 
   2   4   1     1682.53     1603.31     38.31 o 
   3   4   1      872.35      781.22     21.49 o 
   4   4   1       61.80       67.25      9.43 o 
   5   4   1       27.18       37.11      8.93 o 
   6   4   1        0.00       -1.21     10.54 o 
   7   4   1       85.53       70.76     15.26 o 
   8   4   1        5.78        2.86     12.73 o 
   9   4   1        1.13       17.02     28.27 o 
  -9   5   1        0.97       -2.14     37.64 o 
  -8   5   1        0.33        8.63     15.60 o 
  -7   5   1      151.97      131.47     16.71 o 
  -6   5   1       58.89       33.59     11.15 o 
  -5   5   1      181.57      195.86     14.73 o 
  -4   5   1        1.11        0.49      7.11 o 
  -3   5   1       60.32       79.67      8.27 o 
  -2   5   1      358.86      385.23     15.44 o 
  -1   5   1      224.51      230.32     10.63 o 
   0   5   1      278.90      259.53     14.25 o 
   1   5   1       90.52       94.17      7.27 o 
   2   5   1      367.82      356.37     13.77 o 
   3   5   1      517.45      497.65     16.88 o 
   4   5   1       12.63        1.01      6.55 o 
   5   5   1      163.72      176.40     14.45 o 
   6   5   1      194.09      205.65     19.70 o 
   7   5   1       62.77       61.68     14.82 o 
   8   5   1        7.16       13.43     13.62 o 
  -8   6   1       46.96       50.01     19.56 o 
  -7   6   1      126.86      112.10     18.62 o 
  -6   6   1      106.33      129.22     16.80 o 
  -5   6   1      420.23      452.84     25.76 o 
  -4   6   1      267.39      287.21     16.18 o 
  -3   6   1      100.35      122.82      9.76 o 
  -2   6   1        4.31       20.62      8.02 o 
  -1   6   1      111.36      110.22      8.26 o 
   0   6   1        8.07        3.85      4.76 o 
   1   6   1     3843.31     3592.53     85.33 o 
   2   6   1      857.85      816.38     23.30 o 
   3   6   1      382.69      450.10     16.72 o 
   4   6   1       31.80       32.63      8.33 o 
   5   6   1      391.92      362.01     20.62 o 
   6   6   1        2.93        0.96     10.70 o 
   7   6   1        1.17        5.94     12.07 o 
   8   6   1       16.66       36.07     14.46 o 
  -8   7   1        1.23      -12.46     12.76 o 
  -7   7   1       42.61       39.67     13.54 o 
  -6   7   1       27.97       29.05     10.84 o 
  -5   7   1      197.77      231.32     18.63 o 
  -4   7   1      161.84      178.76     14.69 o 
  -3   7   1       34.54       34.12      7.11 o 
  -2   7   1      771.36      825.36     23.75 o 
  -1   7   1     1350.21     1312.84     38.80 o 
   0   7   1      263.36      316.53     16.82 o 
   1   7   1        6.24       14.00      5.12 o 
   2   7   1      314.97      307.39     14.13 o 
   3   7   1      620.89      621.08     19.88 o 
   4   7   1       86.94      100.64     11.05 o 
   5   7   1      313.72      317.39     25.44 o 
   6   7   1       13.34        7.49     12.79 o 
   7   7   1       14.55       21.71     13.34 o 
   8   7   1        8.28       38.45     16.08 o 
  -8   8   1        0.47       -0.61     15.44 o 
  -7   8   1        6.84       15.34     14.26 o 
  -6   8   1       22.69       22.44     10.57 o 
  -5   8   1      135.99      143.01     18.42 o 
  -4   8   1       67.95       64.18     10.12 o 
  -3   8   1       10.29       21.71      8.52 o 
  -2   8   1      147.32      146.93     15.12 o 
  -1   8   1      505.30      462.84     18.86 o 
   0   8   1       18.21       12.22      5.98 o 
   1   8   1        8.45       20.34      5.60 o 
   2   8   1      637.10      590.59     22.80 o 
   3   8   1       85.98       94.81      9.91 o 
   4   8   1        6.28        8.78      8.05 o 
   5   8   1      352.08      333.91     19.02 o 
   6   8   1        9.25        2.60     10.74 o 
   7   8   1        1.22        0.04     13.10 o 
   8   8   1        4.28      -11.53     16.04 o 
  -8   9   1        3.80       38.21     29.56 o 
  -7   9   1       18.97       -0.42     21.31 o 
  -6   9   1        4.99       -8.49     10.07 o 
  -5   9   1      592.10      533.37     27.89 o 
  -4   9   1       20.24       30.14      9.34 o 
  -3   9   1      395.40      405.71     17.41 o 
  -2   9   1       88.33      115.09     12.94 o 
  -1   9   1       21.98       27.71      8.79 o 
   0   9   1        8.41       10.17      6.32 o 
   1   9   1      189.58      211.82     18.25 o 
   2   9   1       85.90       88.38      9.71 o 
   3   9   1      135.52      158.68     12.54 o 
   4   9   1       22.87       29.85      9.52 o 
   5   9   1       79.78       70.09     11.76 o 
   6   9   1       77.66       46.13     19.10 o 
   7   9   1       23.81       21.57     16.44 o 
   8   9   1       17.10       39.40     28.94 o 
  -7  10   1        1.71        4.07     15.17 o 
  -6  10   1        8.63       32.75     12.78 o 
  -5  10   1      101.99       99.41     21.03 o 
  -4  10   1        4.01        5.39     10.93 o 
  -3  10   1       30.26       26.97      8.75 o 
  -2  10   1       92.04       98.95      9.93 o 
  -1  10   1        1.76       -5.87      7.63 o 
   0  10   1        7.06       15.54      6.33 o 
   1  10   1       61.48       68.17      8.41 o 
   2  10   1       19.05       32.38      8.25 o 
   3  10   1      102.04       96.58     12.97 o 
   4  10   1       35.36       56.00     21.46 o 
   5  10   1       42.08       41.97     13.18 o 
   6  10   1        2.70       18.88     14.61 o 
   7  10   1        5.19       14.38     18.86 o 
  -7  11   1        0.10       14.35     30.96 o 
  -6  11   1       60.97       55.27     23.61 o 
  -5  11   1      111.66      127.79     25.09 o 
  -4  11   1        9.57       11.38     11.10 o 
  -3  11   1        0.04      -14.58      9.72 o 
  -2  11   1        0.02       -1.36      9.08 o 
  -1  11   1       67.86       54.00     21.10 o 
   0  11   1       36.43       37.74     11.63 o 
   1  11   1        3.48       16.15      9.07 o 
   2  11   1       13.35       18.41      9.87 o 
   3  11   1      119.07      135.89     15.29 o 
   4  11   1        0.64      -21.78     14.52 o 
   5  11   1      117.73      122.28     16.91 o 
   6  11   1       23.47       25.78     16.28 o 
   7  11   1        6.25       15.87     20.07 o 
  -7  12   1        0.01       43.29     34.91 o 
  -6  12   1        0.10        5.24     17.63 o 
  -5  12   1        0.09       14.66     22.37 o 
  -4  12   1       22.23       -8.15     15.70 o 
  -3  12   1       23.50        8.07     19.88 o 
  -2  12   1       86.62       87.08     25.10 o 
  -1  12   1      370.72      371.07     34.55 o 
   0  12   1      191.90      201.26     23.46 o 
   1  12   1        0.74       -3.06     10.19 o 
   2  12   1      142.37      189.24     22.49 o 
   3  12   1        0.06        6.33     10.42 o 
   4  12   1       66.41       51.67     13.11 o 
   5  12   1       22.09       67.91     15.89 o 
   6  12   1        0.84       11.57     16.88 o 
   7  12   1        4.65       40.24     30.04 o 
  -6  13   1        0.04        5.43     20.31 o 
  -5  13   1        0.00       -9.23     20.18 o 
  -4  13   1       15.04       24.24     21.82 o 
  -3  13   1        0.58       35.44     24.73 o 
  -2  13   1      136.11      187.56     28.03 o 
  -1  13   1      404.50      422.32     39.28 o 
   0  13   1      166.59      224.53     31.29 o 
   1  13   1      289.64      278.97     34.28 o 
   2  13   1      126.86      121.25     21.72 o 
   3  13   1       19.75       30.25     18.29 o 
   4  13   1        4.19       26.16     18.97 o 
   5  13   1        0.06       13.74     20.80 o 
   6  13   1        2.86      -16.49     22.21 o 
  -6  14   1        0.77      -23.47     30.11 o 
  -5  14   1        5.75       96.67     55.67 o 
  -4  14   1        3.07       20.59     19.21 o 
  -3  14   1       36.81       79.04     28.16 o 
  -2  14   1      372.17      371.07     37.30 o 
  -1  14   1        1.84       18.81     20.32 o 
   0  14   1       16.04       17.09     20.53 o 
   1  14   1        9.30      -13.59     27.74 o 
   2  14   1        8.96       -1.81     45.66 o 
   3  14   1      120.70       70.84     63.91 o 
   4  14   1       30.46       26.57     20.77 o 
   5  14   1       34.82       80.62     24.84 o 
  -5  15   1        1.07        7.92     21.91 o 
  -4  15   1       31.39       43.49     30.43 o 
  -3  15   1       41.26       42.03     26.40 o 
  -2  15   1        1.73        6.45     26.13 o 
  -1  15   1      190.86      167.42     59.81 o 
   0  15   1      100.86       85.73     44.08 o 
   1  15   1        0.39      140.13     43.30 o 
   2  15   1       55.89       67.26     31.55 o 
   3  15   1       37.75       51.01     30.38 o 
   4  15   1        0.02       45.96     38.49 o 
   5  15   1        0.66       22.19     63.24 o 
  -4  16   1        2.55       43.00     37.80 o 
  -3  16   1       38.80        2.59     27.46 o 
  -2  16   1        0.01       44.78     65.86 o 
  -1  16   1       35.56       22.01     29.04 o 
   0  16   1       15.39       43.21     40.74 o 
   1  16   1       40.16       -2.73     36.28 o 
   2  16   1        2.05       12.11     28.96 o 
   3  16   1        0.22       23.03     31.79 o 
   4  16   1        2.08       40.24     32.35 o 
  -2  17   1        1.69      -18.04     27.99 o 
  -1  17   1        6.48       59.37     35.42 o 
   0  17   1       15.64        8.75     41.00 o 
   1  17   1       13.76      -33.30     42.48 o 
   2  17   1       34.51       -2.35     29.44 o 
   3  17   1        0.43       52.75     44.73 o 
  -8   0   2        2.88       14.11     20.18 o 
  -6   0   2        0.70        0.15     15.94 o 
  -4   0   2     1788.21     1797.97     60.11 o 
  -2   0   2       57.62       58.26     13.83 o 
   0   0   2      152.72      132.83      5.69 o 
   2   0   2     5865.02     5331.87    150.27 o 
   4   0   2     2014.67     1973.66     64.05 o 
   6   0   2       62.18       75.52     21.50 o 
   8   0   2       22.09       22.12     22.99 o 
  -9   1   2       32.52       52.04     16.84 o 
  -8   1   2        0.32      -10.22     12.99 o 
  -7   1   2       14.99       -6.92     10.03 o 
  -6   1   2        0.03        5.22     11.84 o 
  -5   1   2       46.07       53.56     11.90 o 
  -4   1   2      486.08      500.08     18.35 o 
  -3   1   2      383.56      408.81     14.66 o 
  -2   1   2      308.11      306.10     12.87 o 
  -1   1   2      566.95      590.75     14.90 o 
   0   1   2     1776.09     1633.47     32.99 o 
   1   1   2    19808.69    18096.33    353.07 o 
   2   1   2     1282.53     1225.72     29.31 o 
   3   1   2      118.12      137.45      8.27 o 
   4   1   2      415.32      409.10     16.97 o 
   5   1   2        8.24        4.25      7.01 o 
   6   1   2        0.15        1.42     11.24 o 
   7   1   2        3.68      -12.86     10.85 o 
   8   1   2        0.50        3.37     12.54 o 
   9   1   2       28.60      -15.34     35.67 o 
  -9   2   2       20.81       20.48     15.52 o 
  -8   2   2      189.58      177.11     20.32 o 
  -7   2   2        6.70        4.79     10.80 o 
  -6   2   2      170.69      186.57     15.39 o 
  -5   2   2      630.60      619.73     30.65 o 
  -4   2   2       71.94       90.07      9.40 o 
  -3   2   2      321.25      330.52     13.36 o 
  -2   2   2       60.49       60.96      8.24 o 
  -1   2   2     1928.20     1784.96     39.86 o 
   0   2   2     8093.18     7449.59    144.88 o 
   1   2   2       94.53      117.72      7.42 o 
   2   2   2     1894.38     1817.77     41.86 o 
   3   2   2      938.31      932.73     25.46 o 
   4   2   2      667.56      669.62     21.28 o 
   5   2   2       22.49       39.39      8.48 o 
   6   2   2        9.25       23.06     11.75 o 
   7   2   2       15.95       -4.76     11.38 o 
   8   2   2       46.29       64.95     15.45 o 
   9   2   2        4.89        8.70     25.97 o 
  -9   3   2        0.55       19.89     18.89 o 
  -8   3   2       25.43       52.35     23.33 o 
  -7   3   2        7.54       18.37     10.80 o 
  -6   3   2       96.28      105.75     13.28 o 
  -5   3   2      310.79      308.09     16.71 o 
  -4   3   2      328.04      354.66     18.74 o 
  -3   3   2        0.23       -7.19      4.79 o 
  -2   3   2      396.21      375.78     14.62 o 
  -1   3   2     3018.39     2908.35     63.41 o 
   0   3   2     1178.50     1120.65     28.82 o 
   1   3   2     1703.22     1632.01     36.92 o 
   2   3   2      966.95      972.79     25.11 o 
   3   3   2     1078.14      996.57     25.37 o 
   4   3   2       15.57       14.21      6.52 o 
   5   3   2        3.30       11.16      7.41 o 
   6   3   2      298.47      294.73     32.04 o 
   7   3   2       69.38       36.13     13.51 o 
   8   3   2        6.04       11.22     13.49 o 
   9   3   2        7.47      -16.37     23.81 o 
  -9   4   2        3.67       32.89     21.87 o 
  -8   4   2        3.32        8.70     15.32 o 
  -7   4   2      179.21      163.21     15.81 o 
  -6   4   2       21.65       20.60     10.48 o 
  -5   4   2      112.74      129.53     13.18 o 
  -4   4   2        0.05        3.24      6.63 o 
  -3   4   2      174.38      212.25     11.32 o 
  -2   4   2       51.04       70.47      7.03 o 
  -1   4   2      583.61      534.05     15.16 o 
   0   4   2     6845.15     6250.57    157.66 o 
   1   4   2     9939.35     9336.86    194.34 o 
   2   4   2     3666.82     3427.27     75.80 o 
   3   4   2      386.52      396.58     15.00 o 
   4   4   2        2.47        4.19      6.26 o 
   5   4   2      313.79      332.32     17.03 o 
   6   4   2      134.02      128.58     16.15 o 
   7   4   2        0.06       -1.47     11.60 o 
   8   4   2       27.20       39.83     15.04 o 
  -9   5   2        9.72       15.47     21.57 o 
  -8   5   2       73.20       44.98     17.31 o 
  -7   5   2      409.28      408.11     24.09 o 
  -6   5   2       37.41       46.47     11.07 o 
  -5   5   2       16.52       19.08      9.01 o 
  -4   5   2        3.88       -2.48      6.61 o 
  -3   5   2      124.65      118.27      9.71 o 
  -2   5   2      333.92      346.48     15.29 o 
  -1   5   2      530.81      485.62     15.40 o 
   0   5   2     2157.90     2043.58     63.19 o 
   1   5   2      279.27      260.29      9.17 o 
   2   5   2     2208.66     2163.01     54.19 o 
   3   5   2     1619.46     1537.62     36.39 o 
   4   5   2        0.05        5.15      7.05 o 
   5   5   2        4.32       17.15      8.57 o 
   6   5   2      208.29      190.70     18.87 o 
   7   5   2       55.13       26.74     13.01 o 
   8   5   2        1.24       11.63     14.19 o 
  -8   6   2       28.01        9.19     14.72 o 
  -7   6   2        7.33        9.22     10.71 o 
  -6   6   2      579.87      535.12     24.26 o 
  -5   6   2        0.69        1.76      8.67 o 
  -4   6   2      130.17      148.32     12.01 o 
  -3   6   2       82.49       95.67      9.97 o 
  -2   6   2     3568.74     3326.60     81.04 o 
  -1   6   2      110.69      129.14      8.84 o 
   0   6   2        3.93        3.84      4.24 o 
   1   6   2      596.89      591.29     15.70 o 
   2   6   2       48.87       46.29      7.69 o 
   3   6   2       31.59       41.59      7.52 o 
   4   6   2        9.79        2.31      7.25 o 
   5   6   2      150.99      140.01     14.31 o 
   6   6   2       72.67       71.00     14.27 o 
   7   6   2        8.71       10.16     13.78 o 
   8   6   2        5.41       16.99     15.81 o 
  -8   7   2       57.05       62.86     18.10 o 
  -7   7   2        0.01        3.36     17.04 o 
  -6   7   2       29.76       31.86     14.47 o 
  -5   7   2      278.39      289.00     17.96 o 
  -4   7   2       52.53       67.24     10.15 o 
  -3   7   2       12.08       10.62      7.30 o 
  -2   7   2      657.88      627.26     24.63 o 
  -1   7   2       80.06       78.05      7.52 o 
   0   7   2     1011.37      982.24     23.11 o 
   1   7   2      120.00      125.04     11.95 o 
   2   7   2       78.83       62.38      7.93 o 
   3   7   2       74.02       74.90      8.63 o 
   4   7   2       31.16       34.53      9.15 o 
   5   7   2      266.34      283.24     17.56 o 
   6   7   2        4.03        9.70     11.29 o 
   7   7   2       23.05       30.68     15.43 o 
   8   7   2        1.20        5.61     14.56 o 
  -8   8   2        4.19        4.70     15.31 o 
  -7   8   2        6.48       -0.52     13.50 o 
  -6   8   2      110.48       90.47     13.21 o 
  -5   8   2        0.00       10.59      9.27 o 
  -4   8   2       32.12       29.93      9.00 o 
  -3   8   2        9.99       30.71      7.70 o 
  -2   8   2      338.32      372.98     14.55 o 
  -1   8   2       18.91       19.87      6.39 o 
   0   8   2       11.67        6.19      4.27 o 
   1   8   2      225.37      191.91     10.12 o 
   2   8   2      210.48      256.63     13.44 o 
   3   8   2       98.79      109.52     14.73 o 
   4   8   2      104.56      107.82     11.78 o 
   5   8   2       23.03       18.23     10.03 o 
   6   8   2        6.88       21.46     12.06 o 
   7   8   2       13.82       22.46     17.72 o 
   8   8   2        4.91        3.10     24.12 o 
  -8   9   2        0.01       55.45     21.15 o 
  -7   9   2        3.76       29.98     15.74 o 
  -6   9   2       60.19       60.34     13.50 o 
  -5   9   2       36.94       33.67     11.31 o 
  -4   9   2       16.94       13.88     11.85 o 
  -3   9   2       10.29        6.72      7.58 o 
  -2   9   2      206.40      201.56     11.65 o 
  -1   9   2      632.04      648.66     23.94 o 
   0   9   2       96.78       99.56      7.99 o 
   1   9   2        0.25        7.64      5.16 o 
   2   9   2      370.80      368.67     19.28 o 
   3   9   2      168.54      156.94     13.06 o 
   4   9   2      302.35      283.02     17.98 o 
   5   9   2       88.08       90.32     14.74 o 
   6   9   2        4.71        3.63     14.14 o 
   7   9   2       18.80       22.79     16.88 o 
  -7  10   2        0.08       -8.21     16.90 o 
  -6  10   2       24.06       25.18     12.39 o 
  -5  10   2      101.30       77.66     16.64 o 
  -4  10   2       42.13       29.55     12.79 o 
  -3  10   2      145.76      163.27     12.79 o 
  -2  10   2       11.00       22.98     12.86 o 
  -1  10   2        2.61        4.72      6.66 o 
   0  10   2       91.89       94.33     20.99 o 
   1  10   2       28.78       36.57     10.10 o 
   2  10   2      576.76      592.77     26.72 o 
   3  10   2        6.38       15.41     10.30 o 
   4  10   2       21.40       15.23     10.97 o 
   5  10   2       14.81       18.90     13.73 o 
   6  10   2       65.03       58.81     17.66 o 
   7  10   2        0.35       15.89     16.77 o 
  -7  11   2        3.49       49.13     38.75 o 
  -6  11   2       42.28       23.92     15.19 o 
  -5  11   2       51.84       46.52     15.03 o 
  -4  11   2        9.81       -4.38     13.41 o 
  -3  11   2      169.47      153.14     17.18 o 
  -2  11   2        0.90       26.76     11.26 o 
  -1  11   2       83.67      100.17     12.79 o 
   0  11   2        2.51        1.86      8.89 o 
   1  11   2      497.43      445.30     21.69 o 
   2  11   2      194.66      188.82     17.46 o 
   3  11   2       17.68       62.18     12.97 o 
   4  11   2       94.37       91.35     14.64 o 
   5  11   2        2.82       17.47     13.63 o 
   6  11   2        1.93       -9.73     12.39 o 
   7  11   2        1.85       17.01     17.97 o 
  -7  12   2        4.71      -72.30     53.40 o 
  -6  12   2        4.11       25.89     39.42 o 
  -5  12   2        9.83       27.32     18.66 o 
  -4  12   2       86.97       95.01     23.37 o 
  -3  12   2        3.93       15.12     23.57 o 
  -2  12   2       79.11       61.86     21.92 o 
  -1  12   2        7.31        8.31     16.08 o 
   0  12   2      704.84      699.99     35.57 o 
   1  12   2      419.24      421.78     22.14 o 
   2  12   2      470.84      485.98     26.14 o 
   3  12   2        1.69        9.34     11.71 o 
   4  12   2       70.47       91.25     14.93 o 
   5  12   2        5.05       -8.61     17.84 o 
   6  12   2       29.14       42.27     20.00 o 
  -6  13   2        3.86        6.52     22.57 o 
  -5  13   2       13.10       10.33     22.44 o 
  -4  13   2       47.20       41.65     30.02 o 
  -3  13   2       19.55       31.11     18.35 o 
  -2  13   2      289.61      262.80     40.75 o 
  -1  13   2      127.86       89.14     30.96 o 
   0  13   2      831.67      832.58     64.72 o 
   1  13   2      117.07      147.89     28.55 o 
   2  13   2       11.42       -7.28     23.52 o 
   3  13   2       12.25       28.44     13.87 o 
   4  13   2       11.11       24.41     13.14 o 
   5  13   2        0.00       13.51     16.18 o 
   6  13   2        0.32       28.36     31.60 o 
  -6  14   2       93.79      105.82     42.72 o 
  -5  14   2        3.30       10.57     24.55 o 
  -4  14   2       11.56       -3.50     25.70 o 
  -3  14   2       87.12       84.11     33.97 o 
  -2  14   2      131.23      112.69     26.61 o 
  -1  14   2      137.45      149.91     28.43 o 
   0  14   2        9.72       12.31     26.67 o 
   1  14   2       91.97       83.06     25.01 o 
   2  14   2        6.10      -11.55     23.42 o 
   3  14   2        0.58       19.70     27.30 o 
   4  14   2        0.90      -21.63     38.03 o 
   5  14   2        1.79       63.46     56.26 o 
  -5  15   2        0.70      -11.81     27.10 o 
  -4  15   2        3.61       -7.12     30.32 o 
  -3  15   2        1.14        5.16     20.37 o 
  -2  15   2        0.88       25.61     21.79 o 
  -1  15   2      137.92      173.57     38.06 o 
   0  15   2       19.34       30.58     28.60 o 
   1  15   2        9.19      -30.44     23.64 o 
   2  15   2       23.92       -6.93     26.08 o 
   3  15   2       18.52       52.12     43.89 o 
   4  15   2        2.60       67.41     31.42 o 
   5  15   2        2.19        7.93     57.86 o 
  -4  16   2        0.24       32.24     25.27 o 
  -3  16   2        3.74        5.05     27.75 o 
  -2  16   2        0.08      -19.87     28.42 o 
  -1  16   2       18.20       51.67     32.82 o 
   0  16   2       16.31      -20.77     26.91 o 
   1  16   2      151.38      193.92     62.59 o 
   2  16   2        2.00       11.77     71.24 o 
   3  16   2        0.86      -65.99     43.99 o 
   4  16   2       35.24       49.55     98.26 o 
  -2  17   2       43.64        7.62     31.02 o 
  -1  17   2        0.02        5.51     37.73 o 
   0  17   2        6.24      -35.20     28.04 o 
   2  17   2       82.64       41.26     35.56 o 
   3  17   2        0.92       47.16     47.46 o 
  -9   0   3       80.57       22.09     22.77 o 
  -7   0   3       76.38       71.91     19.80 o 
  -5   0   3      384.43      425.10     28.91 o 
  -3   0   3     1595.24     1538.51     50.79 o 
  -1   0   3    50957.81    42929.50   1352.42 o 
   1   0   3     1103.38     1048.15     37.87 o 
   3   0   3      435.70      456.82     24.12 o 
   5   0   3      869.04      868.01     50.74 o 
   7   0   3        2.30        1.20     22.79 o 
   9   0   3        1.79       -5.16     36.15 o 
  -9   1   3       26.29       16.61     15.65 o 
  -8   1   3       61.11       67.39     16.27 o 
  -7   1   3       19.91       17.93     11.14 o 
  -6   1   3       74.49       55.40     12.89 o 
  -5   1   3      538.51      534.35     21.41 o 
  -4   1   3      120.53      122.61     10.65 o 
  -3   1   3      168.78      195.85     10.71 o 
  -2   1   3     1093.14     1081.50     29.86 o 
  -1   1   3      351.01      324.50     10.31 o 
   0   1   3     6818.38     6123.90    129.17 o 
   1   1   3     5294.50     4717.77    100.53 o 
   2   1   3     1218.08     1141.24     27.94 o 
   3   1   3      432.95      506.70     15.33 o 
   4   1   3      454.07      506.64     17.34 o 
   5   1   3       17.07       36.02     11.71 o 
   6   1   3      134.28      112.13     18.82 o 
   7   1   3        3.91      -13.40     10.96 o 
   8   1   3        0.00       19.06     13.83 o 
  -9   2   3        0.01        8.44     15.01 o 
  -8   2   3        3.56       10.08     13.08 o 
  -7   2   3      108.18      106.74     14.09 o 
  -6   2   3       95.19       75.13     12.09 o 
  -5   2   3      238.14      222.38     14.90 o 
  -4   2   3       31.10       23.86      7.44 o 
  -3   2   3       14.55        9.89      5.31 o 
  -2   2   3       11.96       11.02      5.45 o 
  -1   2   3     3334.65     3121.05     67.97 o 
   0   2   3        1.90        8.42      3.76 o 
   1   2   3     5722.60     5340.84    113.89 o 
   2   2   3     1304.88     1247.08     28.20 o 
   3   2   3      277.63      328.71     12.95 o 
   4   2   3      403.59      419.60     19.22 o 
   5   2   3       21.14       20.01     10.56 o 
   6   2   3       94.59      104.36     15.67 o 
   7   2   3        2.26       10.05     14.06 o 
   8   2   3       12.49        8.21     13.58 o 
  -9   3   3       32.38       48.45     16.94 o 
  -8   3   3       13.35       41.28     14.70 o 
  -7   3   3        1.59        6.41     10.42 o 
  -6   3   3        5.87       10.22     10.26 o 
  -5   3   3        9.75       21.25      8.96 o 
  -4   3   3      136.41      144.65     12.28 o 
  -3   3   3      810.12      834.06     24.29 o 
  -2   3   3      399.34      405.11     14.37 o 
  -1   3   3     2265.80     1981.91     53.48 o 
   0   3   3     4238.19     3812.33     75.79 o 
   1   3   3      833.82      786.87     24.17 o 
   2   3   3       65.39       62.80      6.95 o 
   3   3   3      926.93      907.45     31.05 o 
   4   3   3        1.99        5.08      5.86 o 
   5   3   3       20.41        8.06      8.95 o 
   6   3   3       59.72       49.76     13.01 o 
   7   3   3       22.66       10.60     12.44 o 
   8   3   3       21.61       50.37     15.52 o 
  -9   4   3        7.65        0.54     18.31 o 
  -8   4   3        1.35       14.80     13.42 o 
  -7   4   3       63.11       66.22     13.62 o 
  -6   4   3      154.98      164.02     16.16 o 
  -5   4   3        3.40        5.57      9.61 o 
  -4   4   3       36.32       30.74      7.58 o 
  -3   4   3       34.70       39.24      8.33 o 
  -2   4   3      328.76      348.37     13.41 o 
  -1   4   3      227.18      231.52     12.09 o 
   0   4   3      177.11      180.34      8.50 o 
   1   4   3      995.98      955.02     24.14 o 
   2   4   3      174.79      176.86      9.95 o 
   3   4   3       42.43       35.73      6.96 o 
   4   4   3      343.16      357.86     15.97 o 
   5   4   3       35.31       50.59     10.78 o 
   6   4   3       50.73       59.95     14.08 o 
   7   4   3        2.55      -16.78     11.19 o 
   8   4   3        0.89       -7.41     12.56 o 
  -9   5   3       12.76       27.43     22.80 o 
  -8   5   3        2.03       27.17     14.40 o 
  -7   5   3      100.93      113.09     16.52 o 
  -6   5   3      182.91      175.57     21.07 o 
  -5   5   3       25.87       19.59      8.89 o 
  -4   5   3       11.05        5.63      7.12 o 
  -3   5   3      706.04      664.45     19.96 o 
  -2   5   3      479.63      573.01     18.64 o 
  -1   5   3     1515.77     1426.51     31.50 o 
   0   5   3      317.98      297.02     11.03 o 
   1   5   3     1845.87     1700.24     36.67 o 
   2   5   3     6027.20     5687.80    123.00 o 
   3   5   3      442.78      443.16     16.46 o 
   4   5   3       93.00       77.83      9.75 o 
   5   5   3      434.97      412.39     21.77 o 
   6   5   3        4.10        0.47     10.27 o 
   7   5   3        4.43       -1.48     12.02 o 
   8   5   3        1.02       12.10     14.66 o 
  -9   6   3        0.54       -1.29     28.02 o 
  -8   6   3        5.24        7.42     14.22 o 
  -7   6   3        6.24        0.68     10.69 o 
  -6   6   3      198.81      220.08     18.60 o 
  -5   6   3      137.35      129.63     13.64 o 
  -4   6   3       97.25      124.46     11.21 o 
  -3   6   3      219.45      251.73     12.98 o 
  -2   6   3      714.73      764.32     22.43 o 
  -1   6   3     1000.76     1016.23     24.19 o 
   0   6   3      140.20      207.13     20.88 o 
   1   6   3      664.37      636.86     17.95 o 
   2   6   3      510.27      566.25     18.99 o 
   3   6   3        5.03        4.57      6.23 o 
   4   6   3       16.18       24.21      9.30 o 
   5   6   3       45.72       35.16     13.57 o 
   6   6   3      187.44      196.32     20.99 o 
   7   6   3        1.54        3.53     12.55 o 
   8   6   3        0.17       21.74     14.65 o 
  -8   7   3        0.30      -12.63     16.97 o 
  -7   7   3      188.06      184.20     19.04 o 
  -6   7   3       86.49       85.18     13.47 o 
  -5   7   3        1.11        1.88      8.91 o 
  -4   7   3       39.09       45.48      9.44 o 
  -3   7   3      139.67      160.83     11.14 o 
  -2   7   3      312.11      427.65     19.50 o 
  -1   7   3       51.28       58.67      8.93 o 
   0   7   3     1308.34     1255.09     35.16 o 
   1   7   3      131.21      160.44     14.20 o 
   2   7   3       39.63       36.18      9.23 o 
   3   7   3       12.66       25.46      8.15 o 
   4   7   3      415.88      385.77     18.13 o 
   5   7   3       38.20       15.14     11.10 o 
   6   7   3       85.63       84.93     15.32 o 
   7   7   3        9.35       25.49     14.01 o 
   8   7   3        8.37        2.56     22.48 o 
  -8   8   3       41.47       58.32     21.39 o 
  -7   8   3        0.08        4.58     12.04 o 
  -6   8   3       42.13       40.47     12.27 o 
  -5   8   3       85.86       73.41     12.38 o 
  -4   8   3        0.72      -14.30      9.98 o 
  -3   8   3      105.32      108.01     12.53 o 
  -2   8   3      247.11      259.82     15.26 o 
  -1   8   3      331.62      374.71     15.01 o 
   0   8   3       71.61       82.27      9.53 o 
   1   8   3      204.04      253.29     14.59 o 
   2   8   3       82.55       83.80      9.09 o 
   3   8   3      321.65      316.24     16.77 o 
   4   8   3      262.56      249.58     17.05 o 
   5   8   3       52.94       61.47     12.66 o 
   6   8   3       78.27       77.11     16.44 o 
   7   8   3        1.07       -8.84     13.99 o 
   8   8   3        8.11       -4.95     26.95 o 
  -8   9   3        3.32       54.46     23.62 o 
  -7   9   3        5.18        3.44     14.33 o 
  -6   9   3        0.75       -8.79     10.29 o 
  -5   9   3        9.79       29.65     11.51 o 
  -4   9   3       27.78       16.52     10.34 o 
  -3   9   3      693.31      671.39     28.55 o 
  -2   9   3       23.00       35.76      8.34 o 
  -1   9   3      344.89      333.71     15.97 o 
   0   9   3      656.39      658.07     24.69 o 
   1   9   3       15.24       14.56      7.63 o 
   2   9   3      188.15      179.05     24.76 o 
   3   9   3       19.63       16.78      9.45 o 
   4   9   3        2.12        9.65     10.19 o 
   5   9   3       49.20       31.54     14.38 o 
   6   9   3       23.75       29.88     15.50 o 
   7   9   3        2.63       17.50     18.83 o 
  -7  10   3        2.79       26.56     13.77 o 
  -6  10   3        0.82       -2.01     11.69 o 
  -5  10   3       12.77       -5.39     10.09 o 
  -4  10   3       20.58       40.24     11.16 o 
  -3  10   3       40.01       40.53     11.15 o 
  -2  10   3        0.59       -3.08     11.95 o 
  -1  10   3        2.53       18.06      9.42 o 
   0  10   3      306.06      357.54     18.83 o 
   1  10   3       79.27       71.89     10.87 o 
   2  10   3      105.70      103.98     12.87 o 
   3  10   3       61.68       74.23     14.65 o 
   4  10   3        3.16       -3.03     12.78 o 
   5  10   3       70.77      125.27     33.08 o 
   6  10   3       11.53       39.71     17.05 o 
   7  10   3        1.97       -1.48     16.03 o 
  -7  11   3        2.46        6.62     16.74 o 
  -6  11   3        6.23       37.58     16.32 o 
  -5  11   3       24.02       39.22     14.64 o 
  -4  11   3        0.06       -2.16     11.78 o 
  -3  11   3        5.59       -1.53     12.92 o 
  -2  11   3      217.47      177.68     17.80 o 
  -1  11   3      194.50      179.61     16.87 o 
   0  11   3      445.71      409.10     23.78 o 
   1  11   3      180.03      187.11     16.75 o 
   2  11   3      105.24      114.60     14.24 o 
   3  11   3        7.20       28.29     11.39 o 
   4  11   3      132.13      159.61     17.84 o 
   5  11   3       16.90       -0.66     12.95 o 
   6  11   3        3.31        3.59     15.48 o 
   7  11   3       21.12       11.14     27.54 o 
  -7  12   3       14.58      -81.33     54.22 o 
  -6  12   3        4.83       17.80     20.33 o 
  -5  12   3       86.84       71.02     24.08 o 
  -4  12   3        2.49       27.49     31.53 o 
  -3  12   3       18.40       31.88     15.94 o 
  -2  12   3        0.06      -12.74     15.23 o 
  -1  12   3       16.55       -0.16     15.46 o 
   0  12   3       31.26       49.91     13.51 o 
   1  12   3     1064.80      913.77     36.65 o 
   2  12   3        7.81       24.42     11.00 o 
   3  12   3      107.28      114.00     25.05 o 
   4  12   3        0.94        5.39     11.94 o 
   5  12   3        4.82       15.20     14.48 o 
   6  12   3        0.12       28.28     18.53 o 
  -6  13   3       26.67       62.81     31.05 o 
  -5  13   3        0.15       12.66     21.28 o 
  -4  13   3      107.86      187.04     38.17 o 
  -3  13   3       95.90       71.32     27.16 o 
  -2  13   3        9.55       15.37     17.40 o 
  -1  13   3      117.14      156.13     28.73 o 
   0  13   3      108.85      129.13     40.10 o 
   1  13   3       35.19       43.79     22.35 o 
   2  13   3        2.84        7.66     11.79 o 
   3  13   3       62.24       61.18     16.31 o 
   4  13   3       44.16       42.94     15.74 o 
   5  13   3        4.40       45.04     37.19 o 
   6  13   3        8.90       57.22     21.82 o 
  -6  14   3        2.68       52.41     33.85 o 
  -5  14   3        0.01       -0.89     21.32 o 
  -4  14   3        2.16      102.09     77.99 o 
  -3  14   3        0.97        2.93     19.68 o 
  -2  14   3        8.10       17.23     20.52 o 
  -1  14   3       95.58       39.94     23.49 o 
   0  14   3        8.66      -11.50     20.47 o 
   1  14   3        0.00       25.56     37.90 o 
   2  14   3       16.38       -5.08     49.59 o 
   3  14   3        5.68      -30.95     23.59 o 
   4  14   3        3.42       16.82     26.76 o 
   5  14   3       48.11       66.44     34.01 o 
  -5  15   3        0.31       17.73     35.50 o 
  -4  15   3        3.35       33.47     37.88 o 
  -3  15   3        1.96       53.40     37.84 o 
  -2  15   3       70.77       86.66     25.87 o 
  -1  15   3       47.06       16.50     22.79 o 
   0  15   3       63.94       84.48     28.10 o 
   1  15   3       69.82       97.07     35.46 o 
   2  15   3        0.57       27.35     38.53 o 
   3  15   3        0.01        0.92     53.51 o 
   4  15   3       16.35       63.76     55.09 o 
  -4  16   3        3.99       75.33     27.27 o 
  -3  16   3        9.08       18.20     26.53 o 
  -2  16   3       34.09       68.47     25.70 o 
  -1  16   3        0.02      -41.66     38.77 o 
   0  16   3        0.74      -23.11     27.87 o 
   1  16   3        2.39       11.91     35.07 o 
   2  16   3        0.19      -26.35     42.56 o 
   3  16   3       26.93       17.71     31.71 o 
   4  16   3       13.48       83.13     62.02 o 
  -1  17   3       30.28       19.90     31.63 o 
   0  17   3        0.14        9.27     42.35 o 
   1  17   3        0.76        4.55     40.50 o 
   3  17   3        9.94      -49.37     43.47 o 
  -8   0   4      863.83      975.24    212.06 o 
  -6   0   4      376.69      377.51     34.92 o 
  -4   0   4      807.54      810.14     34.00 o 
  -2   0   4       60.23       45.17     14.49 o 
   0   0   4     3259.28     2967.50     99.14 o 
   2   0   4      146.47      184.53     27.75 o 
   4   0   4       95.01       67.61     15.90 o 
   6   0   4        5.09       15.99     21.63 o 
   8   0   4       45.09       45.34     33.41 o 
  -9   1   4        3.52        5.75     14.64 o 
  -8   1   4        0.18        0.80     11.46 o 
  -7   1   4      368.79      386.70     22.22 o 
  -6   1   4        6.61       21.29     10.40 o 
  -5   1   4      190.66      211.69     14.92 o 
  -4   1   4      118.60      154.51     12.61 o 
  -3   1   4     1524.66     1572.56     36.99 o 
  -2   1   4     3240.99     2933.46     65.79 o 
  -1   1   4      147.20      124.45      8.43 o 
   0   1   4     1957.85     1751.00     43.39 o 
   1   1   4       16.70       23.23      3.98 o 
   2   1   4       11.29       13.49      3.68 o 
   3   1   4       68.64       90.90      9.48 o 
   4   1   4        0.76        4.25      6.23 o 
   5   1   4      187.89      180.64     16.89 o 
   6   1   4      137.39      104.18     15.82 o 
   7   1   4        0.94        3.34     12.81 o 
   8   1   4        2.24       -8.66     13.30 o 
  -9   2   4        3.12       11.19     15.77 o 
  -8   2   4       52.04       63.16     13.86 o 
  -7   2   4      138.36      132.79     15.71 o 
  -6   2   4       27.57       19.76     10.27 o 
  -5   2   4       26.38       20.68      8.63 o 
  -4   2   4      330.78      339.80     15.98 o 
  -3   2   4      571.18      626.70     18.89 o 
  -2   2   4      214.00      236.34     15.39 o 
  -1   2   4     9232.25     8610.33    181.52 o 
   0   2   4      176.94      176.62      9.22 o 
   1   2   4     1343.11     1299.11     31.15 o 
   2   2   4      437.91      457.56     12.65 o 
   3   2   4       29.29       23.88      5.78 o 
   4   2   4        2.06        4.33      5.29 o 
   5   2   4       12.17       16.44     10.90 o 
   6   2   4       35.50       34.98     12.52 o 
   7   2   4       99.05       85.85     17.75 o 
   8   2   4        0.02       -3.32     14.17 o 
  -9   3   4        1.42        7.97     14.91 o 
  -8   3   4        0.05       -8.43     11.23 o 
  -7   3   4      465.03      455.17     30.66 o 
  -6   3   4       10.05       11.37     10.03 o 
  -5   3   4       30.17       28.95      9.47 o 
  -4   3   4      247.61      259.25     14.38 o 
  -3   3   4      580.78      545.01     18.35 o 
  -2   3   4      341.36      404.72     14.58 o 
  -1   3   4      416.46      426.66     16.93 o 
   0   3   4      504.70      451.93     11.83 o 
   1   3   4      303.84      300.73     11.56 o 
   2   3   4       15.42       18.83      5.80 o 
   3   3   4      447.40      449.07     20.35 o 
   4   3   4      345.63      339.06     20.14 o 
   5   3   4      147.98      117.13     15.89 o 
   6   3   4        3.04        3.59     11.01 o 
   7   3   4        3.03       34.17     13.00 o 
   8   3   4        0.96       18.78     14.40 o 
  -9   4   4       31.22       21.30     21.67 o 
  -8   4   4        0.46        8.44     11.62 o 
  -7   4   4        0.01       13.40     11.11 o 
  -6   4   4       84.98       72.39     13.88 o 
  -5   4   4      752.89      781.83     27.16 o 
  -4   4   4      321.37      361.51     16.74 o 
  -3   4   4      350.31      381.64     15.17 o 
  -2   4   4      444.82      411.00     14.81 o 
  -1   4   4      140.28      176.79     14.61 o 
   0   4   4     1234.26     1242.59     25.83 o 
   1   4   4      601.00      593.05     17.52 o 
   2   4   4       11.32        6.25      5.46 o 
   3   4   4       12.30        6.13      6.53 o 
   4   4   4      128.26      150.02     14.21 o 
   5   4   4      107.94      121.78     15.27 o 
   6   4   4      212.21      220.14     20.32 o 
   7   4   4       12.61       11.53     12.15 o 
   8   4   4        0.40       16.69     14.05 o 
  -9   5   4       10.78       42.74     30.18 o 
  -8   5   4        1.38      -12.67     10.62 o 
  -7   5   4      116.61       81.43     14.20 o 
  -6   5   4        2.61       -1.47     10.27 o 
  -5   5   4      309.16      300.44     18.00 o 
  -4   5   4        1.73        2.10      6.97 o 
  -3   5   4      208.47      230.89     12.27 o 
  -2   5   4      336.40      372.68     13.32 o 
  -1   5   4       18.36       11.06      5.67 o 
   0   5   4       20.48       15.07      4.39 o 
   1   5   4      287.71      310.31     12.05 o 
   2   5   4       43.61       28.81      6.71 o 
   3   5   4      694.80      693.32     21.42 o 
   4   5   4       61.86       78.16     15.60 o 
   5   5   4      245.33      238.36     18.99 o 
   6   5   4        6.93        9.82     11.13 o 
   7   5   4        1.31       19.33     12.48 o 
   8   5   4        4.50        5.05     13.87 o 
  -8   6   4        0.91       -1.20     13.85 o 
  -7   6   4        0.61       -3.35     14.17 o 
  -6   6   4      976.10      951.65     49.07 o 
  -5   6   4       23.48       34.89     11.17 o 
  -4   6   4       27.55       28.05      8.81 o 
  -3   6   4        0.57        5.85      6.32 o 
  -2   6   4      115.52      125.38      8.05 o 
  -1   6   4      441.95      430.68     19.74 o 
   0   6   4      384.30      377.90     15.49 o 
   1   6   4     1349.99     1210.59     30.75 o 
   2   6   4        0.21       13.30      7.21 o 
   3   6   4      298.02      310.61     14.70 o 
   4   6   4      127.14      151.73     12.93 o 
   5   6   4      188.99      233.77     19.44 o 
   6   6   4       49.94       54.67     16.32 o 
   7   6   4        5.07       22.31     13.31 o 
   8   6   4        6.77       25.06     19.10 o 
  -8   7   4      126.64      102.27     20.30 o 
  -7   7   4       28.09       36.04     13.62 o 
  -6   7   4      438.60      489.30     41.50 o 
  -5   7   4        1.57        7.23     13.48 o 
  -4   7   4      704.04      698.89     26.34 o 
  -3   7   4       32.76       36.92      8.41 o 
  -2   7   4      389.16      410.64     16.96 o 
  -1   7   4      761.20      674.67     19.49 o 
   0   7   4      200.22      217.47     15.67 o 
   1   7   4      149.35      121.59     12.40 o 
   2   7   4      219.30      234.23     14.73 o 
   3   7   4       60.37       78.49     11.79 o 
   4   7   4      215.03      205.76     14.35 o 
   5   7   4       18.22       11.91     11.12 o 
   6   7   4        0.95       -8.65     10.11 o 
   7   7   4       12.57       40.49     15.40 o 
   8   7   4        7.74       51.36     37.04 o 
  -8   8   4       36.68       25.41     16.33 o 
  -7   8   4       32.84       40.80     14.17 o 
  -6   8   4        0.03      -12.00     10.71 o 
  -5   8   4       49.48       30.93     12.01 o 
  -4   8   4       92.92       99.54     12.81 o 
  -3   8   4      273.30      256.52     15.10 o 
  -2   8   4        4.51       15.28      6.84 o 
  -1   8   4        1.01        5.30      4.67 o 
   0   8   4       90.78       87.67      9.95 o 
   1   8   4      318.25      344.61     25.78 o 
   2   8   4      129.87      125.92     12.40 o 
   3   8   4        4.09       15.60      9.17 o 
   4   8   4     1148.17     1058.10     37.78 o 
   5   8   4       41.36       67.47     17.28 o 
   6   8   4        4.75       11.75     18.79 o 
   7   8   4        0.00       31.29     18.51 o 
  -8   9   4       23.05       22.61     19.04 o 
  -7   9   4       16.48       31.51     15.35 o 
  -6   9   4        4.53        6.69     12.99 o 
  -5   9   4       24.43       41.05     12.33 o 
  -4   9   4       62.81       76.33     12.66 o 
  -3   9   4        4.54        4.51      9.50 o 
  -2   9   4        3.33       19.94      9.13 o 
  -1   9   4      300.01      324.31     17.75 o 
   0   9   4      864.80      832.98     28.42 o 
   1   9   4      443.96      432.12     21.66 o 
   2   9   4       12.67       23.34      9.03 o 
   3   9   4      877.37      819.76     31.43 o 
   4   9   4       18.36       30.51     11.54 o 
   5   9   4       53.71       39.93     15.05 o 
   6   9   4       20.67       11.22     14.94 o 
   7   9   4        0.91      -10.36     15.80 o 
  -7  10   4        5.78        5.78     15.21 o 
  -6  10   4       18.24        3.85     13.57 o 
  -5  10   4       34.13       39.71     13.00 o 
  -4  10   4       58.71       66.77     15.97 o 
  -3  10   4        5.58       30.44     15.73 o 
  -2  10   4       62.45       82.92     14.29 o 
  -1  10   4      111.19      152.09     16.27 o 
   0  10   4      113.76      130.23     15.26 o 
   1  10   4       26.44       31.71     11.88 o 
   2  10   4       19.87       30.51     12.62 o 
   3  10   4       69.30       81.75     13.72 o 
   4  10   4      241.77      202.41     28.16 o 
   5  10   4        3.52        6.11     13.11 o 
   6  10   4        1.11       -1.73     14.64 o 
   7  10   4        0.04       -5.11     19.00 o 
  -7  11   4        3.14        5.79     19.67 o 
  -6  11   4       20.32       -5.12     14.85 o 
  -5  11   4        0.01        0.71     14.34 o 
  -4  11   4        0.00        3.98     12.18 o 
  -3  11   4        0.08       12.61     18.58 o 
  -2  11   4       21.22       17.43     12.32 o 
  -1  11   4      263.40      250.81     19.87 o 
   0  11   4      225.97      186.58     18.67 o 
   1  11   4        7.05       -4.44     10.29 o 
   2  11   4       31.75       21.45     10.76 o 
   3  11   4      162.74      115.01     16.04 o 
   4  11   4        2.07        3.75     12.28 o 
   5  11   4        0.35        0.54     14.49 o 
   6  11   4        9.12       27.42     16.55 o 
  -7  12   4       15.56       21.93     31.49 o 
  -6  12   4        7.82       -1.84     18.49 o 
  -5  12   4        0.71       18.22     15.80 o 
  -4  12   4        4.98       11.69     13.05 o 
  -3  12   4        3.70      -10.80     11.64 o 
  -2  12   4       13.68       14.45     14.70 o 
  -1  12   4       70.27       50.67     13.73 o 
   0  12   4      214.47      206.88     20.14 o 
   1  12   4      620.02      598.85     38.75 o 
   2  12   4      635.56      558.24     30.54 o 
   3  12   4        1.30       -0.29     12.03 o 
   4  12   4      137.95      115.79     19.50 o 
   5  12   4        5.85       16.21     21.76 o 
   6  12   4        0.03        3.55     16.92 o 
  -6  13   4        1.31       -6.85     21.49 o 
  -5  13   4        4.31       37.69     22.32 o 
  -4  13   4       59.23       39.48     21.69 o 
  -3  13   4      118.25      130.92     26.92 o 
  -2  13   4        9.46        0.19     24.23 o 
  -1  13   4        0.03       -0.03     14.44 o 
   0  13   4        6.21        0.00     12.19 o 
   1  13   4       33.76       49.30     13.23 o 
   2  13   4        3.26       -2.16     12.57 o 
   3  13   4        2.80        5.17     15.92 o 
   4  13   4        1.07       27.07     17.65 o 
   5  13   4       12.45        7.90     36.51 o 
  -6  14   4        0.23       55.00     37.71 o 
  -5  14   4        1.09      -41.51     39.79 o 
  -4  14   4        8.01       46.53     22.48 o 
  -3  14   4      182.43      185.13     30.87 o 
  -2  14   4       94.18      131.65     27.79 o 
  -1  14   4        5.35        9.56     21.19 o 
   0  14   4       42.70       44.11     29.06 o 
   1  14   4       40.14       88.89     27.86 o 
   2  14   4      292.11      214.45     47.24 o 
   3  14   4        0.26        5.06     15.29 o 
   4  14   4        5.09      -10.26     24.55 o 
   5  14   4        0.01       31.16     23.57 o 
  -5  15   4        2.49       47.59     29.28 o 
  -4  15   4       16.58       10.12     27.41 o 
  -3  15   4       15.45       43.49     23.88 o 
  -2  15   4      133.51      149.93     31.46 o 
  -1  15   4       22.26       50.66     25.92 o 
   0  15   4       71.18       92.75     28.01 o 
   1  15   4      195.48      186.29     34.19 o 
   2  15   4       98.64       19.76     57.78 o 
   3  15   4       33.09       30.89     63.89 o 
   4  15   4        0.13       61.07     55.05 o 
  -4  16   4       17.23       20.63     34.63 o 
  -3  16   4       55.54       34.58     33.01 o 
  -2  16   4       14.02       29.69     24.60 o 
  -1  16   4        4.41       34.30     25.58 o 
   0  16   4        2.81       18.65     26.48 o 
   1  16   4       14.74       46.96     34.12 o 
   2  16   4       16.19       62.94     47.50 o 
   3  16   4        2.35       67.75     57.52 o 
  -3  17   4        3.42       60.94     42.48 o 
  -1  17   4       34.94       73.96     34.87 o 
   0  17   4       14.29       15.19     32.92 o 
   1  17   4        0.95      -27.56     79.47 o 
   2  17   4       28.95       95.53     54.14 o 
  -9   0   5       17.67       53.03     30.70 o 
  -7   0   5        1.25      -10.17     14.52 o 
  -5   0   5      919.19      993.96     43.04 o 
  -3   0   5     1343.20     1381.10     47.54 o 
  -1   0   5      948.36      808.96     33.24 o 
   1   0   5        2.54        5.57      4.83 o 
   3   0   5      939.87      827.09     38.83 o 
   5   0   5      390.35      367.35     32.36 o 
   7   0   5       17.64       42.72     22.38 o 
  -9   1   5        0.09       -3.45     14.98 o 
  -8   1   5       20.40        9.61     11.37 o 
  -7   1   5        0.75      -10.26     10.24 o 
  -6   1   5       48.85       59.34     13.51 o 
  -5   1   5      550.62      531.45     22.14 o 
  -4   1   5      462.02      506.51     19.77 o 
  -3   1   5      137.58      167.76     10.78 o 
  -2   1   5     1356.29     1365.27     31.82 o 
  -1   1   5    11111.66    10476.16    219.30 o 
   0   1   5      438.49      394.93     14.60 o 
   1   1   5       88.68       81.97      6.12 o 
   2   1   5      150.55      177.30     13.39 o 
   3   1   5       38.37       32.06      8.50 o 
   4   1   5        6.38        4.94      7.74 o 
   5   1   5        9.21       35.97     18.42 o 
   6   1   5        4.91        4.45     12.56 o 
   7   1   5        8.44        9.87     14.63 o 
   8   1   5        3.75       11.67     14.29 o 
  -9   2   5       14.05        9.81     16.79 o 
  -8   2   5        0.20       10.94     11.45 o 
  -7   2   5       10.62       10.79     10.87 o 
  -6   2   5       14.56       21.10     10.10 o 
  -5   2   5       20.91       14.14      9.07 o 
  -4   2   5       98.48      104.20     10.42 o 
  -3   2   5     1359.41     1384.28     33.73 o 
  -2   2   5      752.97      734.24     21.20 o 
  -1   2   5       33.43       23.99      5.78 o 
   0   2   5     1343.12     1293.34     31.51 o 
   1   2   5      417.86      445.93     14.90 o 
   2   2   5      285.99      348.61     11.04 o 
   3   2   5     1020.16      981.85     27.79 o 
   4   2   5        0.52       -7.22      8.11 o 
   5   2   5        3.84       24.45     10.78 o 
   6   2   5        4.82      -10.35     10.15 o 
   7   2   5       17.91       14.54     13.07 o 
   8   2   5        0.08       14.07     14.91 o 
  -9   3   5       18.62        9.23     17.85 o 
  -8   3   5        6.01        8.77     11.66 o 
  -7   3   5      100.52       92.15     14.17 o 
  -6   3   5        1.49        8.17     10.49 o 
  -5   3   5        9.11       15.83      9.04 o 
  -4   3   5      121.42      125.55     11.23 o 
  -3   3   5      128.51      129.36      9.90 o 
  -2   3   5       26.56       31.96      5.87 o 
  -1   3   5       36.95       40.56      4.72 o 
   0   3   5      376.74      401.04     15.78 o 
   1   3   5     3429.11     3150.84     70.29 o 
   2   3   5      401.75      418.75     14.51 o 
   3   3   5      616.23      621.82     19.15 o 
   4   3   5        1.35       -2.68      7.94 o 
   5   3   5      514.19      514.93     33.19 o 
   6   3   5       22.75       14.34     12.29 o 
   7   3   5       29.26       43.99     14.28 o 
   8   3   5        3.80        2.81     14.60 o 
  -9   4   5        0.17      -27.77     26.58 o 
  -8   4   5       52.79       65.89     18.00 o 
  -7   4   5       17.92       15.50     11.24 o 
  -6   4   5      100.25       88.29     13.90 o 
  -5   4   5       51.83       38.26     10.54 o 
  -4   4   5      303.67      334.70     18.31 o 
  -3   4   5      196.32      209.11     11.84 o 
  -2   4   5      278.35      304.68     13.15 o 
  -1   4   5       94.25       95.43     11.43 o 
   0   4   5      248.65      265.79     11.00 o 
   1   4   5      155.70      153.22      9.33 o 
   2   4   5       15.09       11.37      6.11 o 
   3   4   5        3.14        9.07      8.83 o 
   4   4   5       62.96       64.81     11.69 o 
   5   4   5       86.97      114.78     20.57 o 
   6   4   5       51.20       24.64     12.15 o 
   7   4   5        2.72        5.93     12.37 o 
   8   4   5        0.02       -3.32     25.71 o 
  -9   5   5       18.06       17.46     28.84 o 
  -8   5   5       42.24       35.62     14.41 o 
  -7   5   5        7.65        8.68     11.83 o 
  -6   5   5       44.25       39.54     12.05 o 
  -5   5   5      208.88      228.41     16.20 o 
  -4   5   5       70.94       69.70      9.73 o 
  -3   5   5      419.54      451.62     17.04 o 
  -2   5   5       81.61       78.45      8.28 o 
  -1   5   5     1356.46     1328.95     36.47 o 
   0   5   5      702.47      698.59     16.69 o 
   1   5   5     1554.28     1460.49     36.34 o 
   2   5   5      145.17      163.25     11.09 o 
   3   5   5     1113.89      963.34     31.32 o 
   4   5   5       15.60       20.86      9.64 o 
   5   5   5       52.52       46.71     13.00 o 
   6   5   5       78.65       87.73     15.17 o 
   7   5   5        1.01       -7.73     11.96 o 
   8   5   5        6.02       16.31     33.55 o 
  -8   6   5        0.67      -12.01     12.94 o 
  -7   6   5      219.92      254.59     31.18 o 
  -6   6   5        0.06        4.51     10.28 o 
  -5   6   5       39.05       36.36     10.91 o 
  -4   6   5      192.93      229.16     14.77 o 
  -3   6   5      264.88      294.80     13.97 o 
  -2   6   5      276.00      304.21     17.78 o 
  -1   6   5        0.02        7.56     10.93 o 
   0   6   5       42.45       51.98      6.99 o 
   1   6   5        9.84       16.23      4.79 o 
   2   6   5       19.47       12.40      6.75 o 
   3   6   5      710.25      652.85     21.42 o 
   4   6   5       12.62       15.20     15.45 o 
   5   6   5        9.31       -4.66     10.05 o 
   6   6   5       89.23      115.94     19.45 o 
   7   6   5        0.31       22.69     16.17 o 
   8   6   5       13.59       13.71     26.12 o 
  -8   7   5       40.19       46.91     16.58 o 
  -7   7   5        6.31        2.49     12.66 o 
  -6   7   5      330.34      273.88     21.17 o 
  -5   7   5      292.51      316.03     29.22 o 
  -4   7   5       94.48      100.75     13.05 o 
  -3   7   5      169.00      187.36     11.69 o 
  -2   7   5       14.52       35.77     11.45 o 
  -1   7   5       52.99       57.79      6.19 o 
   0   7   5        0.07       -8.81      7.20 o 
   1   7   5      156.97      177.24     14.41 o 
   2   7   5        0.27       -5.19     10.60 o 
   3   7   5        7.04       15.88      8.57 o 
   4   7   5      803.88      763.85     32.24 o 
   5   7   5        0.00       18.53     12.10 o 
   6   7   5       19.70       21.02     15.42 o 
   7   7   5        0.02       12.01     15.94 o 
  -8   8   5       23.95       25.93     17.05 o 
  -7   8   5       86.89       99.88     16.69 o 
  -6   8   5       93.95      105.28     15.85 o 
  -5   8   5       30.47       40.51     12.77 o 
  -4   8   5       37.82       30.70     10.82 o 
  -3   8   5       15.20       17.93     10.15 o 
  -2   8   5       37.22       37.68      9.89 o 
  -1   8   5       57.39       90.64     12.79 o 
   0   8   5        4.72        5.53     16.57 o 
   1   8   5        3.07        3.76      7.09 o 
   2   8   5      203.85      230.32     21.04 o 
   3   8   5      798.35      747.63     35.19 o 
   4   8   5      286.48      225.84     21.68 o 
   5   8   5      126.27      150.63     21.28 o 
   6   8   5        4.90      -17.88     13.23 o 
   7   8   5        0.10       53.70     20.15 o 
  -8   9   5        5.02        8.63     16.40 o 
  -7   9   5        1.06       11.46     17.12 o 
  -6   9   5        0.00       15.65     11.96 o 
  -5   9   5        0.57        3.84     11.87 o 
  -4   9   5        2.31       18.63     11.21 o 
  -3   9   5        0.00       24.21     12.26 o 
  -2   9   5       93.17      116.01     15.69 o 
  -1   9   5      363.50      366.62     31.11 o 
   0   9   5      265.32      258.77     19.15 o 
   1   9   5       22.16        9.42      7.91 o 
   2   9   5      132.45      132.03     15.43 o 
   3   9   5       12.77       20.98     11.78 o 
   4   9   5       86.47       76.56     16.56 o 
   5   9   5       29.82       29.16     15.87 o 
   6   9   5       13.76       -5.58     14.80 o 
   7   9   5        8.22      -14.58     21.68 o 
  -7  10   5       16.18       24.02     16.93 o 
  -6  10   5        0.41       -9.59     14.55 o 
  -5  10   5       18.76       20.20     14.55 o 
  -4  10   5        7.90       16.19     13.17 o 
  -3  10   5        0.34      -15.69     10.78 o 
  -2  10   5        3.72        5.51     10.94 o 
  -1  10   5       42.84       41.40     12.73 o 
   0  10   5       60.84       54.74     13.50 o 
   1  10   5        8.81       37.93     12.39 o 
   2  10   5      409.66      422.10     23.01 o 
   3  10   5      234.21      256.53     21.54 o 
   4  10   5        0.73        6.55     10.95 o 
   5  10   5        8.88       33.64     15.90 o 
   6  10   5        4.12      -17.35     14.64 o 
   7  10   5        8.02        3.19     21.19 o 
  -7  11   5       10.32       14.60     17.33 o 
  -6  11   5       13.36        9.39     15.28 o 
  -5  11   5        2.21       25.21     14.00 o 
  -4  11   5       87.95       99.94     18.01 o 
  -3  11   5        7.92       22.09     14.83 o 
  -2  11   5       74.23       39.57     17.00 o 
  -1  11   5      130.80      141.20     17.43 o 
   0  11   5      370.52      328.68     36.82 o 
   1  11   5      133.86      137.77     18.42 o 
   2  11   5      360.84      361.20     41.62 o 
   3  11   5        0.27        8.49     12.51 o 
   4  11   5       19.76       -0.72     21.31 o 
   5  11   5       10.01       -2.49     13.80 o 
   6  11   5        8.17       37.03     18.11 o 
  -7  12   5        0.86       37.14     27.92 o 
  -6  12   5        5.00       25.24     17.00 o 
  -5  12   5       13.31        2.69     14.34 o 
  -4  12   5       34.85       34.50     15.07 o 
  -3  12   5       11.45       -5.98     12.40 o 
  -2  12   5        1.39      -16.58     18.67 o 
  -1  12   5      202.98      198.84     20.36 o 
   0  12   5      441.25      478.94     28.43 o 
   1  12   5       13.41        1.20     11.93 o 
   2  12   5        1.07        0.72     12.32 o 
   3  12   5        0.07        0.75     20.76 o 
   4  12   5        0.63       17.63     14.99 o 
   5  12   5        4.89      -27.85     24.59 o 
   6  12   5        3.26       15.51     32.09 o 
  -6  13   5        6.33       -9.44     29.73 o 
  -5  13   5        4.54       14.80     26.13 o 
  -4  13   5        5.17       20.84     21.23 o 
  -3  13   5       97.44      111.20     18.02 o 
  -2  13   5        1.14       17.78     14.68 o 
  -1  13   5       30.17       36.99     13.66 o 
   0  13   5       41.28       62.73     15.00 o 
   1  13   5       20.42       14.24     15.16 o 
   2  13   5      174.37      151.83     20.05 o 
   3  13   5        0.56       28.27     24.53 o 
   4  13   5      118.60      110.99     24.81 o 
   5  13   5        1.63       -1.08     22.17 o 
  -5  14   5        2.29        9.51     38.00 o 
  -4  14   5       65.66       59.31     24.62 o 
  -3  14   5       74.97       75.48     25.77 o 
  -2  14   5      126.23      100.27     27.54 o 
  -1  14   5       24.15       42.63     23.92 o 
   0  14   5        1.41       -2.67     15.14 o 
   1  14   5        7.96       15.69     13.44 o 
   2  14   5       60.23       68.87     17.37 o 
   3  14   5       86.73       73.91     21.39 o 
   4  14   5       29.96       32.83     19.47 o 
   5  14   5       44.44       56.67     33.93 o 
  -5  15   5        0.05       59.21     39.23 o 
  -4  15   5        1.34      -25.91     19.10 o 
  -3  15   5        7.53       14.63     23.01 o 
  -2  15   5        5.47       20.25     22.59 o 
  -1  15   5        5.70       27.52     23.55 o 
   0  15   5       66.58       70.24     29.05 o 
   1  15   5       30.78       19.18     34.05 o 
   2  15   5        6.92        7.22     45.89 o 
   3  15   5        1.76        9.50     39.72 o 
   4  15   5       29.51       79.32     58.12 o 
  -4  16   5       17.41       57.47     40.96 o 
  -3  16   5        0.01      158.36    182.72 o 
  -2  16   5       31.18       39.10     27.33 o 
  -1  16   5        1.95       15.34     25.40 o 
   0  16   5        3.89      -11.47     23.63 o 
   1  16   5       18.78       44.46     56.02 o 
   2  16   5       30.81       21.08     47.18 o 
   3  16   5       13.86      116.46     60.46 o 
  -3  17   5        1.00        8.54     42.13 o 
  -2  17   5        9.48       64.32     51.54 o 
  -1  17   5       19.25       42.85     38.93 o 
   0  17   5        0.09       11.96     48.37 o 
   1  17   5        0.30       54.18     52.10 o 
   2  17   5        0.90       59.25     53.01 o 
  -8   0   6       55.01       46.49     24.92 o 
  -6   0   6        2.35      -19.64     22.83 o 
  -4   0   6      190.15      178.14     18.40 o 
  -2   0   6       24.31       28.88     11.15 o 
   0   0   6        3.22       24.75      7.61 o 
   2   0   6      412.00      436.22     27.08 o 
   4   0   6       82.34       85.89     18.63 o 
   6   0   6        1.41      -19.81     13.21 o 
   8   0   6        0.21       70.56     33.94 o 
  -9   1   6       19.35       29.50     15.95 o 
  -8   1   6        0.49        1.80     11.33 o 
  -7   1   6      358.63      350.05     24.42 o 
  -6   1   6      146.55      133.77     15.31 o 
  -5   1   6        2.24      -11.20      7.47 o 
  -4   1   6      165.92      189.00     13.45 o 
  -3   1   6      378.91      449.02     16.83 o 
  -2   1   6     1002.04      923.08     30.15 o 
  -1   1   6      512.33      491.96     16.08 o 
   0   1   6      115.61      115.59     10.35 o 
   1   1   6     1287.44     1268.02     29.72 o 
   2   1   6        5.41        2.04      5.34 o 
   3   1   6       15.62       25.41      8.57 o 
   4   1   6        7.87       16.15     13.34 o 
   5   1   6       13.05       12.72     11.98 o 
   6   1   6        1.43        8.78     10.95 o 
   7   1   6        3.26       13.19     12.87 o 
   8   1   6       12.59        5.19     21.12 o 
  -9   2   6       19.85       -3.72     16.12 o 
  -8   2   6        0.08       -6.01     11.48 o 
  -7   2   6       15.40        6.07     11.02 o 
  -6   2   6      528.41      544.92     25.20 o 
  -5   2   6        9.88       18.00      9.13 o 
  -4   2   6       48.75       53.48      9.08 o 
  -3   2   6        0.10       -3.72      6.91 o 
  -2   2   6      821.71      797.41     23.34 o 
  -1   2   6      533.93      520.14     16.92 o 
   0   2   6     1382.42     1297.75     32.41 o 
   1   2   6       11.55       16.93      5.23 o 
   2   2   6      717.19      717.27     18.03 o 
   3   2   6      883.75      838.91     25.64 o 
   4   2   6       87.95       85.59     12.70 o 
   5   2   6       15.39       20.07     10.65 o 
   6   2   6       24.13       33.02     14.18 o 
   7   2   6       24.98       35.45     14.55 o 
   8   2   6        4.25       34.32     23.33 o 
  -9   3   6       16.84       24.57     21.50 o 
  -8   3   6        2.32        2.32     13.27 o 
  -7   3   6      361.56      346.22     22.37 o 
  -6   3   6       97.53      131.63     14.98 o 
  -5   3   6       10.82       16.19      9.21 o 
  -4   3   6      122.17      123.75     11.79 o 
  -3   3   6      305.33      305.98     14.40 o 
  -2   3   6      498.97      547.56     19.03 o 
  -1   3   6      224.82      222.77     11.31 o 
   0   3   6      247.15      265.07     16.78 o 
   1   3   6     2068.87     1968.81     46.91 o 
   2   3   6        2.12       -4.20      6.17 o 
   3   3   6      326.07      297.08     15.41 o 
   4   3   6        4.83       -1.91     10.44 o 
   5   3   6      157.66      164.89     17.63 o 
   6   3   6      101.88       93.40     15.68 o 
   7   3   6        3.33        1.18     12.77 o 
   8   3   6        0.03        9.81     20.38 o 
  -9   4   6       15.40        7.51     24.82 o 
  -8   4   6       56.34       47.59     14.69 o 
  -7   4   6      343.14      318.35     26.64 o 
  -6   4   6      629.42      653.16     32.17 o 
  -5   4   6      276.00      279.37     25.22 o 
  -4   4   6        2.62       12.30      8.76 o 
  -3   4   6      144.89      171.13     11.20 o 
  -2   4   6     1242.39     1216.66     29.15 o 
  -1   4   6      106.90       98.46      9.52 o 
   0   4   6        8.11       16.48      5.27 o 
   1   4   6        3.64       -1.07      5.38 o 
   2   4   6       50.08       65.17      7.99 o 
   3   4   6      213.96      234.85     12.77 o 
   4   4   6       24.80       24.94     10.45 o 
   5   4   6      359.16      340.29     23.44 o 
   6   4   6       60.18       60.18     14.75 o 
   7   4   6        0.30       -2.73     14.42 o 
   8   4   6        0.11        0.97     20.69 o 
  -9   5   6        1.01      -21.82     25.24 o 
  -8   5   6       49.11       52.31     15.63 o 
  -7   5   6        8.85       10.90     13.13 o 
  -6   5   6      291.19      303.97     26.47 o 
  -5   5   6      285.27      318.25     21.34 o 
  -4   5   6      296.98      310.63     16.30 o 
  -3   5   6      120.22      153.72     10.69 o 
  -2   5   6      409.03      413.26     23.96 o 
  -1   5   6      116.65      124.18     10.34 o 
   0   5   6      216.51      246.53     11.52 o 
   1   5   6       65.37       66.91      7.86 o 
   2   5   6      199.61      245.07     14.27 o 
   3   5   6       26.55       23.41      8.81 o 
   4   5   6      289.20      297.00     26.93 o 
   5   5   6       80.82      111.33     17.35 o 
   6   5   6       42.60       32.95     13.36 o 
   7   5   6        1.00       18.71     13.80 o 
   8   5   6        2.98       -8.36     33.20 o 
  -8   6   6        3.44      -19.60     13.06 o 
  -7   6   6       35.42       42.75     14.08 o 
  -6   6   6       44.96       52.18     15.62 o 
  -5   6   6        0.04      -14.94      9.96 o 
  -4   6   6        4.22        3.59      7.89 o 
  -3   6   6        2.29       11.01      6.05 o 
  -2   6   6      457.31      424.07     19.54 o 
  -1   6   6      263.81      290.12     14.82 o 
   0   6   6      215.28      252.85     10.32 o 
   1   6   6      815.71      783.57     28.21 o 
   2   6   6       89.36       99.97     10.09 o 
   3   6   6        0.17        4.88      8.95 o 
   4   6   6       44.79       50.90     11.97 o 
   5   6   6        3.64      -12.77      9.83 o 
   6   6   6        6.11       -4.27     11.18 o 
   7   6   6        7.90        6.28     15.09 o 
  -8   7   6       30.65       25.93     15.85 o 
  -7   7   6        0.08       -2.40     13.61 o 
  -6   7   6       47.97       31.11     12.64 o 
  -5   7   6      497.29      520.79     26.01 o 
  -4   7   6       10.53        3.25      9.95 o 
  -3   7   6       78.73       70.02     15.85 o 
  -2   7   6      112.60      151.55     13.19 o 
  -1   7   6      591.97      596.99     22.07 o 
   0   7   6       31.65       38.81      6.87 o 
   1   7   6        4.46        6.34      7.61 o 
   2   7   6        5.61       14.55      7.97 o 
   3   7   6      251.04      264.43     18.10 o 
   4   7   6       19.15       18.14     13.53 o 
   5   7   6       20.27        9.27     15.01 o 
   6   7   6       38.49       12.31     15.72 o 
   7   7   6        3.89       16.91     19.04 o 
  -8   8   6        0.25        2.26     15.91 o 
  -7   8   6        3.03       14.87     13.10 o 
  -6   8   6       42.34       59.19     13.92 o 
  -5   8   6      366.40      401.47     29.90 o 
  -4   8   6        4.87        4.75     10.54 o 
  -3   8   6      196.50      164.16     27.10 o 
  -2   8   6        6.78        8.28      8.40 o 
  -1   8   6      149.99      147.81     15.59 o 
   0   8   6        0.02       -1.94      8.98 o 
   1   8   6        0.06        0.22      9.40 o 
   2   8   6       57.57       90.94     12.49 o 
   3   8   6       18.90       11.10     11.52 o 
   4   8   6      165.15      158.25     21.78 o 
   5   8   6      170.02      154.12     22.68 o 
   6   8   6       11.62        7.59     14.32 o 
   7   8   6        3.53       28.20     26.23 o 
  -8   9   6       34.61       22.97     17.14 o 
  -7   9   6        0.04       23.14     14.78 o 
  -6   9   6       15.60       17.18     13.54 o 
  -5   9   6       46.24       41.90     13.76 o 
  -4   9   6        3.22       16.28     13.46 o 
  -3   9   6        1.33       20.63     12.53 o 
  -2   9   6       78.06       78.72     14.43 o 
  -1   9   6        2.95        9.76     10.28 o 
   0   9   6       44.35       40.23     12.74 o 
   1   9   6       11.04       20.22     11.41 o 
   2   9   6       88.83      109.14     14.08 o 
   3   9   6        2.58        3.26     13.48 o 
   4   9   6       99.70       74.96     19.53 o 
   5   9   6       19.42       18.05     15.07 o 
   6   9   6        3.90        5.91     16.38 o 
   7   9   6        0.78       36.75     26.05 o 
  -7  10   6       14.51       26.49     17.09 o 
  -6  10   6      121.42      134.97     22.22 o 
  -5  10   6       82.75       96.28     18.68 o 
  -4  10   6       83.70       47.35     19.62 o 
  -3  10   6       22.97       -2.37     19.14 o 
  -2  10   6        1.98       13.07     19.20 o 
  -1  10   6        0.19        6.33     13.12 o 
   0  10   6     1009.78      927.74     52.60 o 
   1  10   6       30.37       43.94     13.44 o 
   2  10   6        7.00       16.31     12.11 o 
   3  10   6       80.45      102.70     18.51 o 
   4  10   6      180.80      168.07     22.43 o 
   5  10   6       17.32      -10.62     14.52 o 
   6  10   6       20.30       40.65     19.09 o 
  -7  11   6        0.62       28.84     27.11 o 
  -6  11   6       86.83       97.22     21.42 o 
  -5  11   6       22.48       60.28     17.22 o 
  -4  11   6       54.78       20.01     19.49 o 
  -3  11   6        6.00       12.62     13.52 o 
  -2  11   6        1.74       -6.90     14.53 o 
  -1  11   6      185.84      143.55     22.52 o 
   0  11   6       83.01       51.58     14.50 o 
   1  11   6       26.07       40.82     13.68 o 
   2  11   6      125.77       90.58     17.92 o 
   3  11   6      421.92      419.93     36.99 o 
   4  11   6       68.10       43.34     23.81 o 
   5  11   6        4.69       14.72     27.15 o 
   6  11   6        6.18       64.48     70.73 o 
  -6  12   6        1.48       14.11     15.95 o 
  -5  12   6       11.48        2.86     15.92 o 
  -4  12   6       60.57       56.95     15.84 o 
  -3  12   6        1.44       12.66     18.21 o 
  -2  12   6       15.67       40.11     15.04 o 
  -1  12   6       29.91       25.36     13.26 o 
   0  12   6      245.85      240.00     22.53 o 
   1  12   6        0.54        6.81     18.78 o 
   2  12   6       87.99      108.36     21.13 o 
   3  12   6        5.23       13.55     16.91 o 
   4  12   6       25.73       17.26     33.91 o 
   5  12   6        1.13      -32.23     49.17 o 
  -6  13   6        8.58       36.93     44.06 o 
  -5  13   6        0.07       37.04     20.15 o 
  -4  13   6       38.68       13.96     14.75 o 
  -3  13   6       68.36       82.46     19.95 o 
  -2  13   6        0.47        7.60     13.18 o 
  -1  13   6       97.01      100.74     17.21 o 
   0  13   6        2.95      -11.51     11.87 o 
   1  13   6       62.97       73.99     16.68 o 
   2  13   6        0.61       19.98     13.51 o 
   3  13   6       33.30       46.89     29.40 o 
   4  13   6        1.66        4.68     17.81 o 
   5  13   6        3.40       11.61     19.30 o 
  -5  14   6        0.58        8.84     22.36 o 
  -4  14   6        8.92       -2.98     31.53 o 
  -3  14   6       34.54       27.49     31.02 o 
  -2  14   6      153.66      136.32     30.10 o 
  -1  14   6        8.92       13.81     13.81 o 
   0  14   6        1.26      -10.98     13.05 o 
   1  14   6        7.42       20.50     14.73 o 
   2  14   6       18.94       22.24     15.19 o 
   3  14   6       10.53       42.68     18.26 o 
   4  14   6        1.31       -7.38     34.72 o 
  -4  15   6        5.97        9.25     48.82 o 
  -3  15   6       50.38       83.02     28.74 o 
  -2  15   6       11.81       21.16     24.59 o 
  -1  15   6        8.78       28.81     24.71 o 
   0  15   6       20.74       24.60     25.05 o 
   1  15   6        2.94       46.84     28.55 o 
   2  15   6       19.73      -24.45     26.03 o 
   3  15   6       33.75       48.97     21.93 o 
   4  15   6        0.05       15.61     21.73 o 
  -4  16   6       13.97       81.83     44.34 o 
  -3  16   6        1.21      104.68     47.59 o 
  -2  16   6       35.37       43.36     25.58 o 
  -1  16   6       14.32       37.10     26.04 o 
   0  16   6       34.47       61.25     28.91 o 
   1  16   6       86.83      105.89     45.27 o 
   2  16   6        0.27       -3.95     29.23 o 
   3  16   6        2.73       -9.45     49.20 o 
  -2  17   6        8.50       88.12     52.19 o 
  -1  17   6        0.96      -26.01     50.54 o 
   0  17   6        0.38       36.45     45.75 o 
   1  17   6       27.37       31.42     50.58 o 
  -9   0   7       29.10       35.97     24.99 o 
  -7   0   7        2.67       31.13     16.55 o 
  -5   0   7        6.07       23.83     21.00 o 
  -3   0   7     2195.83     2142.26     69.70 o 
  -1   0   7     1787.25     1755.39     56.24 o 
   1   0   7       75.35       80.31     10.52 o 
   3   0   7      373.65      418.82     30.40 o 
   5   0   7      209.06      229.10     28.55 o 
   7   0   7        8.27        7.93     19.16 o 
  -9   1   7        2.21        8.18     15.91 o 
  -8   1   7        4.04       36.84     13.25 o 
  -7   1   7        0.46       -3.50     10.60 o 
  -6   1   7       10.86       12.73     10.40 o 
  -5   1   7       27.21       44.54     10.75 o 
  -4   1   7        0.29       -4.26      7.20 o 
  -3   1   7      861.51      848.02     24.28 o 
  -2   1   7     3125.99     2989.08     64.08 o 
  -1   1   7        5.05       -2.46      5.27 o 
   0   1   7      128.88      126.50      8.59 o 
   1   1   7     1015.74      952.07     24.42 o 
   2   1   7      336.36      369.26     15.49 o 
   3   1   7      261.28      273.33     17.99 o 
   4   1   7        2.10        1.05      9.05 o 
   5   1   7        0.99        3.06     10.59 o 
   6   1   7       86.35       63.95     19.66 o 
   7   1   7        8.18       31.67     15.98 o 
   8   1   7        0.00       19.04     21.84 o 
  -9   2   7        0.14       20.19     17.65 o 
  -8   2   7        6.72       -0.32     11.54 o 
  -7   2   7       14.45       -2.95     10.74 o 
  -6   2   7        0.68        7.15     10.66 o 
  -5   2   7       23.55       30.25     10.33 o 
  -4   2   7      231.68      275.53     15.59 o 
  -3   2   7      244.02      309.74     23.40 o 
  -2   2   7     2753.39     2454.60     53.86 o 
  -1   2   7      257.74      260.32     12.56 o 
   0   2   7       16.49       18.08      5.61 o 
   1   2   7      421.69      442.13     16.59 o 
   2   2   7       36.29       46.96      6.71 o 
   3   2   7        2.27        0.35      7.84 o 
   4   2   7       30.81       38.82     13.06 o 
   5   2   7        2.69       -5.32     10.65 o 
   6   2   7      127.42       95.22     16.24 o 
   7   2   7        2.06       14.83     13.26 o 
   8   2   7        3.55       32.73     23.26 o 
  -9   3   7        1.31       17.87     26.56 o 
  -8   3   7        0.07       24.37     14.38 o 
  -7   3   7       13.80       18.38     12.07 o 
  -6   3   7      131.47      155.26     16.28 o 
  -5   3   7      279.55      290.08     18.07 o 
  -4   3   7      116.54      160.23     13.74 o 
  -3   3   7      150.90      149.90     10.92 o 
  -2   3   7      333.90      365.71     15.38 o 
  -1   3   7      647.58      644.35     20.47 o 
   0   3   7      229.80      234.37     19.01 o 
   1   3   7      218.62      268.11     12.24 o 
   2   3   7      643.38      684.96     20.45 o 
   3   3   7      221.68      251.09     17.32 o 
   4   3   7      505.42      414.15     26.02 o 
   5   3   7      178.49      168.80     18.46 o 
   6   3   7       46.99       11.18     19.99 o 
   7   3   7        5.10       13.69     13.85 o 
  -9   4   7        0.05       -3.91     20.53 o 
  -8   4   7        3.85       11.63     17.28 o 
  -7   4   7       79.64       87.06     16.11 o 
  -6   4   7       99.04       78.21     13.64 o 
  -5   4   7        3.18        4.00     10.63 o 
  -4   4   7       19.18       29.97      9.21 o 
  -3   4   7      324.89      288.33     14.10 o 
  -2   4   7      717.46      699.83     20.49 o 
  -1   4   7     1104.82     1078.39     28.88 o 
   0   4   7        2.12       -2.02      5.57 o 
   1   4   7       31.07       27.80      6.89 o 
   2   4   7      261.22      303.31     15.01 o 
   3   4   7       24.05       14.42      8.83 o 
   4   4   7        4.29       18.11     10.22 o 
   5   4   7      845.12      774.57     48.23 o 
   6   4   7        5.24       16.22     12.40 o 
   7   4   7        0.69       25.40     14.61 o 
  -8   5   7       20.14       33.20     15.18 o 
  -7   5   7      116.39      154.92     18.83 o 
  -6   5   7      306.35      357.03     24.15 o 
  -5   5   7      446.21      450.41     24.30 o 
  -4   5   7        1.51       -7.06      7.52 o 
  -3   5   7      350.71      350.35     16.11 o 
  -2   5   7        5.81       -9.36      6.70 o 
  -1   5   7        3.44       -5.89      6.65 o 
   0   5   7        1.72        1.20      5.31 o 
   1   5   7      479.60      508.45     18.72 o 
   2   5   7      211.32      244.86     13.41 o 
   3   5   7       23.23       26.68      8.74 o 
   4   5   7       21.50       15.52     10.46 o 
   5   5   7      183.88      224.02     20.25 o 
   6   5   7        0.13        6.92     17.41 o 
   7   5   7        2.71        3.66     14.58 o 
  -8   6   7        0.15        4.72     14.16 o 
  -7   6   7       56.62       39.57     14.94 o 
  -6   6   7        2.32       -2.07     11.56 o 
  -5   6   7      180.66      217.34     18.59 o 
  -4   6   7      338.14      334.37     19.84 o 
  -3   6   7       89.57      100.30     12.00 o 
  -2   6   7      339.58      348.06     18.49 o 
  -1   6   7       69.28       52.86     14.14 o 
   0   6   7       14.26       12.11      5.45 o 
   1   6   7       51.73       58.35      8.13 o 
   2   6   7       70.47       76.61     10.11 o 
   3   6   7        0.03        5.78      8.76 o 
   4   6   7      221.17      237.82     21.82 o 
   5   6   7        1.75       11.80     17.44 o 
   6   6   7       45.00       14.32     16.03 o 
   7   6   7        0.17        4.25     18.70 o 
  -8   7   7        0.30        5.83     18.81 o 
  -7   7   7      174.02      190.34     20.56 o 
  -6   7   7        3.27       -7.41     11.40 o 
  -5   7   7       37.90       46.30     13.41 o 
  -4   7   7      255.66      272.38     18.82 o 
  -3   7   7        5.33       16.58      9.61 o 
  -2   7   7      239.32      251.03     16.56 o 
  -1   7   7       20.73       30.40      7.84 o 
   0   7   7      427.24      498.11     29.78 o 
   1   7   7       18.36       28.71      9.07 o 
   2   7   7        9.79       26.10     12.03 o 
   3   7   7      115.72      127.19     16.69 o 
   4   7   7      746.03      698.57     52.53 o 
   5   7   7        3.94        0.37     13.95 o 
   6   7   7        5.83        5.46     16.15 o 
   7   7   7        0.13       30.56     50.82 o 
  -8   8   7        1.12       27.41     17.53 o 
  -7   8   7        2.59       21.06     13.90 o 
  -6   8   7       54.07       60.95     14.99 o 
  -5   8   7      258.91      260.82     20.60 o 
  -4   8   7      406.27      392.51     28.35 o 
  -3   8   7        0.20       22.67     15.01 o 
  -2   8   7       52.00       78.15     15.80 o 
  -1   8   7      169.02      209.34     30.25 o 
   0   8   7       11.38       36.88     19.33 o 
   1   8   7        0.17        4.82     11.16 o 
   2   8   7        0.06        6.41     10.42 o 
   3   8   7       44.05       33.07     13.33 o 
   4   8   7      136.77      116.38     20.82 o 
   5   8   7       11.38       15.63     15.08 o 
   6   8   7       39.28       25.03     17.72 o 
   7   8   7        3.78       -5.48     57.41 o 
  -8   9   7       50.05       47.05     55.18 o 
  -7   9   7        4.47       -1.68     16.81 o 
  -6   9   7        5.35       20.60     16.26 o 
  -5   9   7       61.14       71.42     17.25 o 
  -4   9   7       49.07       51.19     18.89 o 
  -3   9   7      132.36       96.22     17.00 o 
  -2   9   7        1.49       -1.59     11.70 o 
  -1   9   7      223.79      256.18     27.27 o 
   0   9   7       22.74       16.42     11.33 o 
   1   9   7        4.52       33.92     16.29 o 
   2   9   7      149.16      181.77     20.01 o 
   3   9   7       37.45       39.61     14.07 o 
   4   9   7      134.03      125.90     20.88 o 
   5   9   7      207.48      183.58     29.18 o 
   6   9   7       10.32       -0.12     15.53 o 
  -7  10   7        0.08       16.59     17.94 o 
  -6  10   7       15.09        9.23     14.54 o 
  -5  10   7       21.27       37.73     16.16 o 
  -4  10   7      106.89      130.49     19.25 o 
  -3  10   7        0.16       -2.51     11.77 o 
  -2  10   7        1.56       12.51     12.28 o 
  -1  10   7        3.43       10.83     18.52 o 
   0  10   7       82.46       93.70     16.40 o 
   1  10   7       13.78       17.23     13.27 o 
   2  10   7      104.41       66.75     15.90 o 
   3  10   7     1033.84     1006.34     54.72 o 
   4  10   7       32.04       41.09     19.52 o 
   5  10   7        5.23        4.92     18.80 o 
   6  10   7       26.51       43.64     97.85 o 
  -7  11   7        0.23        3.65     21.64 o 
  -6  11   7       11.11        8.71     16.21 o 
  -5  11   7       47.28       33.09     17.75 o 
  -4  11   7      224.36      216.89     22.67 o 
  -3  11   7       58.25       32.52     14.05 o 
  -2  11   7       86.50      105.70     18.72 o 
  -1  11   7      503.62      450.50     37.94 o 
   0  11   7       12.05       37.11     14.02 o 
   1  11   7       54.64       40.76     14.74 o 
   2  11   7       42.99       61.77     15.88 o 
   3  11   7       10.01        0.03     14.47 o 
   4  11   7        1.67        0.58     15.89 o 
   5  11   7        1.69       17.99     20.50 o 
   6  11   7        3.22       51.97     39.05 o 
  -6  12   7        0.87       18.79     17.06 o 
  -5  12   7        6.28       28.49     18.62 o 
  -4  12   7       65.16       62.60     17.30 o 
  -3  12   7       91.52      134.09     19.76 o 
  -2  12   7       59.95       67.64     16.66 o 
  -1  12   7       95.56      100.03     16.94 o 
   0  12   7       85.59       77.06     16.93 o 
   1  12   7       81.58      101.32     24.41 o 
   2  12   7        5.54       25.12     14.72 o 
   3  12   7       19.01       25.98     16.48 o 
   4  12   7        8.50       13.89     18.88 o 
   5  12   7        2.67       35.92     22.58 o 
  -6  13   7        0.15      -23.28     34.85 o 
  -5  13   7       37.42       30.27     17.05 o 
  -4  13   7      146.75      171.86     22.25 o 
  -3  13   7        0.69        9.01     14.18 o 
  -2  13   7       21.00       31.00     14.64 o 
  -1  13   7        3.04        9.52     13.05 o 
   0  13   7       22.24       37.27     20.58 o 
   1  13   7        1.82       -6.30     15.65 o 
   2  13   7       94.76       77.48     18.52 o 
   3  13   7        0.67      -22.18     14.79 o 
   4  13   7       12.92      -12.98     20.05 o 
   5  13   7        0.16      205.32    218.13 o 
  -5  14   7        0.11       36.76     36.84 o 
  -4  14   7        2.59        7.55     17.65 o 
  -3  14   7       24.47       24.45     15.88 o 
  -2  14   7        7.57        0.36     17.16 o 
  -1  14   7        0.51       18.74     13.92 o 
   0  14   7       28.36       59.69     16.83 o 
   1  14   7        5.41       29.70     16.25 o 
   2  14   7        1.13       -9.41     15.54 o 
   3  14   7       49.75       82.70     23.26 o 
   4  14   7       13.56       12.45     24.13 o 
  -4  15   7        0.15       55.52     45.08 o 
  -3  15   7       67.02       58.12     25.83 o 
  -2  15   7        0.01      -34.92     24.73 o 
  -1  15   7        1.44       -7.80     26.66 o 
   0  15   7        6.82      -19.76     27.53 o 
   1  15   7        1.28      -13.51     14.02 o 
   2  15   7        9.26       26.72     18.51 o 
   3  15   7        0.55        0.10     17.70 o 
  -3  16   7       10.25       78.84     49.67 o 
  -2  16   7       12.94      -18.86     37.75 o 
  -1  16   7        1.07       11.86     26.39 o 
   0  16   7        0.28        2.60     27.36 o 
   1  16   7        0.01       15.65     29.57 o 
   2  16   7       19.25      -37.35     43.08 o 
  -1  17   7       11.38      100.90     61.76 o 
   0  17   7        0.00      -78.15     52.10 o 
  -8   0   8        3.84       -8.31     17.27 o 
  -6   0   8      127.57      152.50     23.60 o 
  -4   0   8       89.43      118.96     17.84 o 
  -2   0   8      885.40      816.18     32.99 o 
   0   0   8     1098.24     1147.74     40.87 o 
   2   0   8      795.85      785.42     30.42 o 
   4   0   8      184.90      175.35     27.28 o 
   6   0   8        0.00       37.97     19.40 o 
  -9   1   8        0.18        6.59     16.24 o 
  -8   1   8        0.19        6.45     12.57 o 
  -7   1   8       38.75       48.22     12.79 o 
  -6   1   8      216.95      251.80     19.42 o 
  -5   1   8        0.05       -3.85      8.59 o 
  -4   1   8       25.60       45.85     11.58 o 
  -3   1   8       68.89       71.13     11.69 o 
  -2   1   8     1982.95     1874.07     43.58 o 
  -1   1   8       40.51       55.05      7.89 o 
   0   1   8      666.09      708.54     20.41 o 
   1   1   8       11.07       22.31      6.33 o 
   2   1   8        0.53        7.81      7.45 o 
   3   1   8      132.40      142.08     14.89 o 
   4   1   8      124.45      118.55     15.08 o 
   5   1   8        0.44        0.74     10.34 o 
   6   1   8        2.23       29.59     13.53 o 
   7   1   8       11.79        5.38     13.62 o 
  -9   2   8       20.64       25.21     19.41 o 
  -8   2   8        0.44      -18.82     12.54 o 
  -7   2   8       24.38       19.19     12.15 o 
  -6   2   8        0.60       -1.10     10.47 o 
  -5   2   8        0.13        6.85     11.42 o 
  -4   2   8        9.00       29.40     13.43 o 
  -3   2   8      330.45      319.18     18.93 o 
  -2   2   8      303.40      360.29     15.25 o 
  -1   2   8      994.23      909.93     24.58 o 
   0   2   8      305.97      294.77     13.16 o 
   1   2   8      100.25       97.21      8.73 o 
   2   2   8      636.21      631.40     19.48 o 
   3   2   8       43.00       42.31     10.91 o 
   4   2   8       27.14       28.91     11.59 o 
   5   2   8       89.00       77.68     16.19 o 
   6   2   8        4.29        8.14     12.39 o 
   7   2   8        2.49      -16.07     14.04 o 
  -9   3   8        0.01       -9.01     22.23 o 
  -8   3   8       20.73       20.09     15.08 o 
  -7   3   8        2.26       10.41     12.79 o 
  -6   3   8       60.95       69.24     13.46 o 
  -5   3   8        2.95       -6.04      9.21 o 
  -4   3   8        9.27       -5.28      9.71 o 
  -3   3   8        3.89        9.18      8.66 o 
  -2   3   8      624.59      618.72     19.98 o 
  -1   3   8        9.36        6.47      6.04 o 
   0   3   8      364.11      356.14     18.82 o 
   1   3   8      820.91      854.87     23.67 o 
   2   3   8       40.70       45.37      7.69 o 
   3   3   8       34.95       42.29     10.65 o 
   4   3   8      223.63      225.43     32.17 o 
   5   3   8        0.01        2.06     12.20 o 
   6   3   8       40.45       43.23     14.00 o 
   7   3   8       27.47       35.34     15.73 o 
  -8   4   8       15.54       -0.48     14.19 o 
  -7   4   8       15.93       11.77     13.27 o 
  -6   4   8       53.16       73.84     15.92 o 
  -5   4   8       37.43       26.50     12.24 o 
  -4   4   8        6.23       13.72      8.69 o 
  -3   4   8        2.04        0.26      8.34 o 
  -2   4   8      651.52      608.94     26.70 o 
  -1   4   8      114.88      139.24      9.64 o 
   0   4   8       46.03       43.17      7.15 o 
   1   4   8      325.94      339.01     15.69 o 
   2   4   8        2.25       13.53      7.29 o 
   3   4   8        6.57        3.73      8.38 o 
   4   4   8      110.29       99.23     14.95 o 
   5   4   8       46.27       55.36     13.36 o 
   6   4   8       53.22       60.55     15.09 o 
   7   4   8       13.83       31.16     19.85 o 
  -8   5   8        1.94       17.85     14.57 o 
  -7   5   8       68.46       48.42     15.90 o 
  -6   5   8      162.79      167.75     20.11 o 
  -5   5   8       69.51       70.90     14.20 o 
  -4   5   8       42.01       45.93     11.14 o 
  -3   5   8      151.13      120.58     12.97 o 
  -2   5   8       33.68       19.41      8.26 o 
  -1   5   8        6.76        3.33      4.63 o 
   0   5   8      486.57      503.24     18.68 o 
   1   5   8       42.43       50.89      7.86 o 
   2   5   8      242.57      268.21     15.91 o 
   3   5   8        0.09       -3.51      9.46 o 
   4   5   8      151.03      189.87     20.05 o 
   5   5   8        4.46        2.99     12.52 o 
   6   5   8        7.60        2.13     13.36 o 
   7   5   8        7.79       10.41     25.55 o 
  -8   6   8       26.19       24.32     15.56 o 
  -7   6   8        4.78        7.58     13.15 o 
  -6   6   8       14.66       20.64     13.23 o 
  -5   6   8        1.88      -17.48     12.04 o 
  -4   6   8      245.91      281.95     19.30 o 
  -3   6   8      437.51      445.85     24.71 o 
  -2   6   8       70.11       57.99      9.67 o 
  -1   6   8       59.44       53.61      9.35 o 
   0   6   8      577.08      594.19     20.61 o 
   1   6   8      120.23      139.05     11.48 o 
   2   6   8        0.11        6.07     12.17 o 
   3   6   8       82.97      104.79     20.58 o 
   4   6   8       41.05       48.96     16.32 o 
   5   6   8       88.82      103.26     21.60 o 
   6   6   8       17.32        9.42     15.74 o 
   7   6   8        3.29        1.40     24.36 o 
  -8   7   8        2.44       13.03     16.93 o 
  -7   7   8       70.70       47.13     25.22 o 
  -6   7   8       66.78       67.60     17.52 o 
  -5   7   8        3.56        8.26     11.64 o 
  -4   7   8       10.27       17.63     11.92 o 
  -3   7   8        8.69      -11.76      9.75 o 
  -2   7   8        0.02        0.77     10.64 o 
  -1   7   8      208.80      227.99     19.68 o 
   0   7   8        9.55       12.18     10.65 o 
   1   7   8       16.67       27.05      9.93 o 
   2   7   8       24.73       33.40     11.12 o 
   3   7   8       17.33        5.93     13.02 o 
   4   7   8        6.93       15.11     13.37 o 
   5   7   8      125.77      160.00     30.44 o 
   6   7   8        0.15       14.64     22.83 o 
   7   7   8        0.67        0.26     22.95 o 
  -8   8   8       53.63       18.83     24.27 o 
  -7   8   8      105.38       99.13     17.99 o 
  -6   8   8        2.17       -2.46     12.16 o 
  -5   8   8       96.38      104.69     20.04 o 
  -4   8   8      849.74      787.76     47.44 o 
  -3   8   8       16.36       13.95     12.94 o 
  -2   8   8        4.16       11.50     22.38 o 
  -1   8   8      121.68       85.25     16.67 o 
   0   8   8       58.28       49.53     13.37 o 
   1   8   8        3.61       22.90     11.93 o 
   2   8   8       47.02       55.54     15.84 o 
   3   8   8       57.54       64.67     17.30 o 
   4   8   8       60.14       73.83     21.02 o 
   5   8   8        4.52      -12.94     14.45 o 
   6   8   8        1.65       22.12     18.05 o 
  -7   9   8        0.52        6.86     16.57 o 
  -6   9   8       11.35       -1.19     15.39 o 
  -5   9   8      237.37      284.29     26.81 o 
  -4   9   8        4.04       13.97     13.74 o 
  -3   9   8       21.88       19.28     13.18 o 
  -2   9   8        0.93       15.06     12.42 o 
  -1   9   8       11.67        5.35     12.12 o 
   0   9   8      101.78       89.45     16.08 o 
   1   9   8        0.70       -1.58     12.27 o 
   2   9   8       33.18       23.37     14.81 o 
   3   9   8      333.56      359.27     36.62 o 
   4   9   8       85.52       84.49     25.64 o 
   5   9   8        8.81        7.03     27.40 o 
   6   9   8       29.66       32.94     23.52 o 
  -7  10   8       13.68       13.49     21.01 o 
  -6  10   8        0.92       10.37     16.21 o 
  -5  10   8       58.60       75.16     20.19 o 
  -4  10   8        2.00        7.72     12.63 o 
  -3  10   8       15.22       20.66     13.60 o 
  -2  10   8        0.42        1.26     14.65 o 
  -1  10   8        2.65       15.31     13.00 o 
   0  10   8       56.71       63.91     14.71 o 
   1  10   8       59.83       61.69     20.94 o 
   2  10   8        5.86       28.34     18.79 o 
   3  10   8        2.20       -9.98     23.18 o 
   4  10   8       90.59       86.61     64.53 o 
   5  10   8        0.40      -10.51     18.45 o 
   6  10   8        7.77       57.34     41.09 o 
  -7  11   8       23.95       61.57     32.70 o 
  -6  11   8        0.07        3.25     17.25 o 
  -5  11   8       12.40       32.38     16.30 o 
  -4  11   8        0.07        8.67     16.23 o 
  -3  11   8       51.57       28.36     23.21 o 
  -2  11   8       66.95       55.26     20.35 o 
  -1  11   8       24.73       26.93     14.65 o 
   0  11   8      151.17      112.49     18.76 o 
   1  11   8        3.38       12.86     14.19 o 
   2  11   8        2.21      -18.65     12.43 o 
   3  11   8        3.98       -0.72     25.25 o 
   4  11   8       53.32       47.29     21.57 o 
   5  11   8        6.17       32.34     22.68 o 
  -6  12   8       36.57       51.95     25.81 o 
  -5  12   8        1.69       18.24     15.73 o 
  -4  12   8       27.13       25.89     19.63 o 
  -3  12   8        4.42      -14.32     12.92 o 
  -2  12   8       13.08       -4.78     12.49 o 
  -1  12   8      175.73      192.52     22.35 o 
   0  12   8        4.22       16.95     13.38 o 
   1  12   8       31.43       23.53     14.19 o 
   2  12   8       29.19       52.13     20.33 o 
   3  12   8       75.07       64.10     30.21 o 
   4  12   8       12.12        5.88     20.13 o 
   5  12   8        0.15       18.43     31.86 o 
  -6  13   8        0.46        6.30     26.28 o 
  -5  13   8       78.57       58.92     19.38 o 
  -4  13   8        0.00       27.86     15.87 o 
  -3  13   8       57.62       55.59     16.75 o 
  -2  13   8        2.54       -1.97     13.10 o 
  -1  13   8        0.39       19.69     17.45 o 
   0  13   8        9.39       32.40     15.24 o 
   1  13   8        8.78        6.77     17.72 o 
   2  13   8        0.21       23.15     17.22 o 
   3  13   8       20.30       -1.54     17.64 o 
   4  13   8        2.45      -18.10     18.57 o 
  -5  14   8        1.57      -13.05     33.11 o 
  -4  14   8       16.05       31.70     16.70 o 
  -3  14   8       28.36       23.57     20.71 o 
  -2  14   8       13.65       23.57     15.02 o 
  -1  14   8        3.94        3.70     16.21 o 
   0  14   8       42.22       47.16     17.16 o 
   1  14   8        6.08       17.66     20.51 o 
   2  14   8        2.71       10.20     24.80 o 
   3  14   8        0.25       24.39     19.79 o 
  -3  15   8       62.22      117.72     43.10 o 
  -2  15   8        0.14       28.80     19.13 o 
  -1  15   8        7.51       18.78     16.17 o 
   0  15   8       12.95       13.39     15.47 o 
   1  15   8        0.31       32.20     17.78 o 
   2  15   8        8.01       45.11     22.29 o 
   3  15   8        5.82        4.01     20.17 o 
  -2  16   8       21.88       79.88     53.18 o 
  -1  16   8       15.83       36.77     40.61 o 
   0  16   8        1.95       41.70     30.26 o 
   1  16   8       68.91       71.30     33.54 o 
  -9   0   9        0.45       22.46     24.15 o 
  -7   0   9        0.54        6.14     16.05 o 
  -5   0   9       10.97       51.61     26.79 o 
  -3   0   9       17.33        3.35     10.30 o 
  -1   0   9        0.68        2.43      9.15 o 
   1   0   9       26.29       52.11     22.15 o 
   3   0   9        5.51        5.19     13.53 o 
   5   0   9        6.56       30.67     18.48 o 
   7   0   9       21.34        8.67     22.50 o 
  -9   1   9        8.85       13.51     25.75 o 
  -8   1   9        1.56       22.51     13.82 o 
  -7   1   9        3.62       22.66     12.03 o 
  -6   1   9       25.55       25.81     13.01 o 
  -5   1   9        0.64        3.04      9.64 o 
  -4   1   9       31.59       49.80     10.35 o 
  -3   1   9      133.98      114.82     11.95 o 
  -2   1   9      138.37      157.19     11.47 o 
  -1   1   9       18.22       10.61      6.84 o 
   0   1   9       54.45       55.96      8.11 o 
   1   1   9       72.78       75.17      8.55 o 
   2   1   9      176.43      214.84     16.40 o 
   3   1   9      102.23      112.79     14.68 o 
   4   1   9      185.70      171.30     18.37 o 
   5   1   9        1.86      -15.59     10.39 o 
   6   1   9       76.14       62.88     15.61 o 
   7   1   9        0.30       -2.99     14.82 o 
  -8   2   9        3.91       25.12     14.90 o 
  -7   2   9        0.48        4.77     12.68 o 
  -6   2   9       16.21       34.84     14.34 o 
  -5   2   9       18.51       16.37     10.13 o 
  -4   2   9       53.79       60.13     10.82 o 
  -3   2   9      548.56      530.03     24.65 o 
  -2   2   9       83.73       74.86      9.56 o 
  -1   2   9      839.38      745.71     22.19 o 
   0   2   9        6.16       10.50      6.46 o 
   1   2   9        6.84        3.99      6.17 o 
   2   2   9       63.07       85.08     11.73 o 
   3   2   9        0.18        3.13      9.15 o 
   4   2   9       23.77       15.70     12.14 o 
   5   2   9       95.01       98.76     15.65 o 
   6   2   9       15.20       34.80     14.25 o 
   7   2   9       49.42       37.30     20.49 o 
  -8   3   9       39.13       12.34     14.82 o 
  -7   3   9      119.55       85.80     16.77 o 
  -6   3   9       10.69       10.39     12.54 o 
  -5   3   9        1.22        0.66      9.73 o 
  -4   3   9       45.12       44.85     10.06 o 
  -3   3   9       58.07       49.43      9.37 o 
  -2   3   9      780.55      731.23     22.73 o 
  -1   3   9       60.68       56.11      8.45 o 
   0   3   9      447.09      453.08     17.18 o 
   1   3   9        3.49        2.83      6.87 o 
   2   3   9       61.35       62.17     10.82 o 
   3   3   9      137.38      156.49     18.75 o 
   4   3   9        1.75        4.27     10.75 o 
   5   3   9       64.92       50.10     14.33 o 
   6   3   9      121.42      105.59     17.23 o 
   7   3   9        0.12       25.95     18.04 o 
  -8   4   9       75.45       52.93     19.73 o 
  -7   4   9        3.51       -3.35     12.79 o 
  -6   4   9        4.38       -2.69     11.48 o 
  -5   4   9       12.06       16.34     11.99 o 
  -4   4   9       92.97       86.71     15.19 o 
  -3   4   9      527.21      588.52     21.73 o 
  -2   4   9      318.28      313.00     15.08 o 
  -1   4   9        3.21        5.99      7.66 o 
   0   4   9       72.25       84.14      8.88 o 
   1   4   9       95.29      104.12     10.12 o 
   2   4   9        0.00        9.89      7.85 o 
   3   4   9        0.16      -10.37      9.13 o 
   4   4   9      336.15      328.14     33.44 o 
   5   4   9      101.21      124.51     18.88 o 
   6   4   9        3.38        8.46     15.12 o 
   7   4   9        0.01        3.17     20.26 o 
  -8   5   9        0.22        3.60     14.41 o 
  -7   5   9       69.70       72.54     16.17 o 
  -6   5   9        7.48       15.28     13.34 o 
  -5   5   9      157.07      195.95     18.85 o 
  -4   5   9      333.18      384.21     23.56 o 
  -3   5   9       63.07       66.88     11.77 o 
  -2   5   9        0.00       -1.76      7.86 o 
  -1   5   9      140.10      162.46     12.24 o 
   0   5   9       76.71      123.64     14.29 o 
   1   5   9       40.39       53.80      8.64 o 
   2   5   9      121.78      146.72     12.98 o 
   3   5   9       49.58       46.67     16.53 o 
   4   5   9        0.86      -15.70     13.75 o 
   5   5   9       55.07       74.29     20.15 o 
   6   5   9       50.43       21.81     26.06 o 
   7   5   9        1.19        1.31     24.74 o 
  -8   6   9       18.82       18.40     16.67 o 
  -7   6   9       17.98       31.31     14.92 o 
  -6   6   9       13.57        9.73     12.48 o 
  -5   6   9       55.44       73.12     16.65 o 
  -4   6   9      131.26      129.76     15.81 o 
  -3   6   9        4.71        3.03      9.92 o 
  -2   6   9      121.41      124.01     13.95 o 
  -1   6   9        0.22      -13.43     10.13 o 
   0   6   9      359.57      353.44     23.18 o 
   1   6   9       66.11       78.20     12.62 o 
   2   6   9       23.39       41.51     12.23 o 
   3   6   9       24.67       29.25     14.41 o 
   4   6   9      146.19      119.52     20.81 o 
   5   6   9      132.54      126.37     35.12 o 
   6   6   9        7.12       -3.26     16.75 o 
  -8   7   9       10.20       12.62     21.09 o 
  -7   7   9        0.22       -3.78     14.21 o 
  -6   7   9       74.71       79.03     16.00 o 
  -5   7   9       12.28       11.58     13.13 o 
  -4   7   9      484.30      451.74     26.16 o 
  -3   7   9        6.37      -12.83     11.29 o 
  -2   7   9        1.59       -4.50     10.91 o 
  -1   7   9       41.64       68.86     15.06 o 
   0   7   9        6.90       -2.65     10.39 o 
   1   7   9        3.83       -0.47     11.94 o 
   2   7   9       42.67       53.69     15.83 o 
   3   7   9       20.01       31.21     14.34 o 
   4   7   9        0.33      -17.99     13.01 o 
   5   7   9       14.41        9.42     16.52 o 
   6   7   9       10.21       18.16     18.69 o 
  -7   8   9       21.31       38.19     18.02 o 
  -6   8   9       52.68       31.79     16.54 o 
  -5   8   9      337.50      370.15     34.05 o 
  -4   8   9      247.34      230.26     23.79 o 
  -3   8   9        0.00       -8.83     12.32 o 
  -2   8   9      322.58      326.23     24.79 o 
  -1   8   9       22.70       30.53     13.63 o 
   0   8   9       60.68       30.35     19.63 o 
   1   8   9       26.80       17.14     12.27 o 
   2   8   9        4.96        4.81     12.46 o 
   3   8   9       35.91       20.20     24.79 o 
   4   8   9        1.76        0.95     16.62 o 
   5   8   9       43.31       67.81     19.56 o 
   6   8   9       11.91        1.87     23.74 o 
  -7   9   9        4.43       26.37     18.21 o 
  -6   9   9        4.13       -5.48     15.37 o 
  -5   9   9      169.99      126.03     24.36 o 
  -4   9   9      109.76      124.87     27.28 o 
  -3   9   9        0.42       -2.68     12.49 o 
  -2   9   9       15.43        1.38     12.93 o 
  -1   9   9       14.55       14.09     14.63 o 
   0   9   9       13.61       -1.46     13.84 o 
   1   9   9       11.44        2.03     13.57 o 
   2   9   9        3.41        6.77     17.79 o 
   3   9   9       81.60       86.96     22.87 o 
   4   9   9       59.64      103.77     24.08 o 
   5   9   9       22.14      -11.62     19.56 o 
   6   9   9       16.23       -6.33     32.16 o 
  -7  10   9        4.87      -14.72     29.60 o 
  -6  10   9        3.15        0.71     30.61 o 
  -5  10   9       18.45       -0.06     15.75 o 
  -4  10   9       15.67       10.87     13.77 o 
  -3  10   9      235.14      240.47     24.29 o 
  -2  10   9      174.50      215.88     28.21 o 
  -1  10   9      794.10      770.54     38.18 o 
   0  10   9       48.47       37.43     15.84 o 
   1  10   9        0.52       18.56     14.05 o 
   2  10   9        2.84       30.76     19.36 o 
   3  10   9       24.14       16.97     18.06 o 
   4  10   9        0.22      -47.74     31.83 o 
   5  10   9        0.32       -6.41     31.91 o 
  -6  11   9        3.57       10.36     16.06 o 
  -5  11   9       14.64        1.03     18.53 o 
  -4  11   9       66.73       19.62     18.47 o 
  -3  11   9       59.76       50.78     20.28 o 
  -2  11   9        8.77       -0.06     12.74 o 
  -1  11   9       84.27       80.48     17.06 o 
   0  11   9       73.74       98.48     17.21 o 
   1  11   9       12.31       22.10     15.05 o 
   2  11   9        6.73       -2.42     25.98 o 
   3  11   9      196.39      161.78     33.17 o 
   4  11   9        0.95       -1.93     20.39 o 
   5  11   9        0.35       20.11     32.55 o 
  -6  12   9        3.17       -5.94     24.81 o 
  -5  12   9        0.20        4.98     15.66 o 
  -4  12   9        2.90        3.05     14.61 o 
  -3  12   9      133.29      128.71     22.27 o 
  -2  12   9       52.72       64.82     17.52 o 
  -1  12   9        2.88        3.86     13.27 o 
   0  12   9       10.77       18.90     13.82 o 
   1  12   9        3.28       23.71     21.66 o 
   2  12   9        4.80       15.56     16.82 o 
   3  12   9       46.36       91.42     23.74 o 
   4  12   9        0.79       -7.75     19.87 o 
  -5  13   9        1.27       -8.80     23.22 o 
  -4  13   9       18.87       23.69     17.19 o 
  -3  13   9       48.56       39.01     16.27 o 
  -2  13   9        0.40       13.21     16.98 o 
  -1  13   9       82.32       64.31     17.78 o 
   0  13   9       19.64       20.27     16.21 o 
   1  13   9        6.23        5.31     15.16 o 
   2  13   9        2.52       23.35     16.48 o 
   3  13   9        6.47      -14.27     25.97 o 
   4  13   9        4.50      -41.39     28.48 o 
  -4  14   9       13.43       30.75     30.24 o 
  -3  14   9      136.44      158.01     22.95 o 
  -2  14   9        0.67       22.94     14.95 o 
  -1  14   9        2.61       41.34     16.04 o 
   0  14   9       13.48       51.07     16.98 o 
   1  14   9        0.35       -4.36     15.45 o 
   2  14   9        2.36       23.61     17.59 o 
   3  14   9        0.15      -12.77     18.12 o 
  -3  15   9       20.64       75.51     31.49 o 
  -2  15   9        1.55       -6.89     14.98 o 
  -1  15   9       15.71       56.36     18.38 o 
   0  15   9        8.77        5.32     21.43 o 
   1  15   9       13.35       -1.37     16.31 o 
   2  15   9       41.26       53.78     21.35 o 
  -1  16   9        2.82      -78.34     52.23 o 
   0  16   9       23.48        3.21     29.11 o 
  -8   0  10        0.03       -0.58     17.57 o 
  -6   0  10       10.47        4.72     15.40 o 
  -4   0  10       52.79       54.93     19.21 o 
  -2   0  10       28.20       30.44     14.25 o 
   0   0  10       48.86       49.21     11.85 o 
   2   0  10      323.23      258.25     26.45 o 
   4   0  10      297.97      292.83     39.51 o 
   6   0  10        7.13      -11.98     18.06 o 
  -8   1  10        5.03        6.60     15.96 o 
  -7   1  10       13.25       15.06     14.38 o 
  -6   1  10       13.47       14.07     12.14 o 
  -5   1  10       59.87       45.97     13.38 o 
  -4   1  10      101.80       87.27     14.64 o 
  -3   1  10      407.64      383.03     18.14 o 
  -2   1  10      117.01      121.97     11.32 o 
  -1   1  10        0.07        1.72      6.89 o 
   0   1  10       21.68       24.51      7.55 o 
   1   1  10       64.47       64.84      9.02 o 
   2   1  10      342.87      376.44     21.71 o 
   3   1  10      287.40      308.44     21.83 o 
   4   1  10       22.59       56.69     13.98 o 
   5   1  10       13.35       12.88     12.44 o 
   6   1  10        1.19       17.39     13.95 o 
   7   1  10        0.62        7.60     20.89 o 
  -8   2  10       16.12        9.03     14.96 o 
  -7   2  10       29.15       26.56     15.27 o 
  -6   2  10       83.53       78.44     15.61 o 
  -5   2  10       26.41       12.97     10.65 o 
  -4   2  10       24.72       33.18     11.65 o 
  -3   2  10       96.65      125.07     12.23 o 
  -2   2  10      442.43      487.51     19.45 o 
  -1   2  10       12.27        2.54      7.27 o 
   0   2  10       41.64       62.14      9.20 o 
   1   2  10      136.02      152.11     11.66 o 
   2   2  10       44.77       40.61     11.01 o 
   3   2  10       10.48        7.80     10.83 o 
   4   2  10      353.73      373.02     37.06 o 
   5   2  10       57.01       75.40     15.42 o 
   6   2  10       24.93       46.22     15.55 o 
   7   2  10        0.83      -13.38     20.06 o 
  -8   3  10        0.67       22.34     15.36 o 
  -7   3  10       13.38       -0.43     13.32 o 
  -6   3  10       64.05       71.33     14.98 o 
  -5   3  10        0.12        2.29     11.33 o 
  -4   3  10       67.26       51.12     11.48 o 
  -3   3  10      138.75      139.64     12.80 o 
  -2   3  10       78.28      109.39     11.28 o 
  -1   3  10      226.94      235.05     13.96 o 
   0   3  10       46.34       66.90      9.32 o 
   1   3  10      160.31      166.69     12.29 o 
   2   3  10        5.26       11.51      9.81 o 
   3   3  10      196.14      207.51     23.92 o 
   4   3  10       45.03       29.27     12.59 o 
   5   3  10        7.84       14.28     12.74 o 
   6   3  10       17.89        7.37     16.52 o 
  -8   4  10       17.98       28.21     15.97 o 
  -7   4  10        0.85       -8.30     13.23 o 
  -6   4  10       59.24       61.04     15.26 o 
  -5   4  10        4.63       -8.11     10.76 o 
  -4   4  10       12.96       21.02     11.47 o 
  -3   4  10      184.01      188.43     17.57 o 
  -2   4  10        7.73       -0.34      8.54 o 
  -1   4  10       41.79       54.72      9.02 o 
   0   4  10      154.85      161.94     13.57 o 
   1   4  10      217.14      246.28     14.31 o 
   2   4  10      411.72      474.55     23.83 o 
   3   4  10        0.92       22.54     22.31 o 
   4   4  10       43.86       61.82     13.88 o 
   5   4  10        0.04       11.54     17.39 o 
   6   4  10        7.91       23.35     17.23 o 
  -8   5  10       12.97       22.46     17.45 o 
  -7   5  10        6.97       10.90     14.43 o 
  -6   5  10       68.12       39.95     19.17 o 
  -5   5  10        8.64        1.74     11.75 o 
  -4   5  10      324.50      303.55     20.64 o 
  -3   5  10      205.88      192.42     16.27 o 
  -2   5  10      189.20      201.23     18.94 o 
  -1   5  10        6.01        5.40      8.70 o 
   0   5  10       12.56       29.61     11.54 o 
   1   5  10       57.95       58.39     10.32 o 
   2   5  10       44.75       66.39     27.38 o 
   3   5  10       69.32       80.15     19.82 o 
   4   5  10       71.81       84.02     19.80 o 
   5   5  10      182.57      143.31     24.52 o 
   6   5  10        2.04        9.89     16.68 o 
  -8   6  10        0.32       -0.84     24.25 o 
  -7   6  10       76.50       86.08     18.01 o 
  -6   6  10        8.64       -9.92     12.09 o 
  -5   6  10       44.86       67.34     16.00 o 
  -4   6  10       12.13       -2.77     11.87 o 
  -3   6  10       60.74       37.45     12.51 o 
  -2   6  10       12.51       14.30     17.92 o 
  -1   6  10        0.00        0.13     15.34 o 
   0   6  10        0.17       15.61     10.62 o 
   1   6  10        9.80        5.38     11.51 o 
   2   6  10       44.92       30.28     16.50 o 
   3   6  10       15.83       27.45     25.47 o 
   4   6  10        0.00       -9.15     13.20 o 
   5   6  10       29.03       39.42     18.64 o 
   6   6  10       20.88       21.51     25.51 o 
  -8   7  10       35.05       63.60     34.62 o 
  -7   7  10        0.43       -7.61     14.81 o 
  -6   7  10        4.24       -2.17     14.81 o 
  -5   7  10      154.13      154.05     21.52 o 
  -4   7  10       85.50       61.84     17.47 o 
  -3   7  10       43.92       44.95     14.54 o 
  -2   7  10        7.07       34.50     13.55 o 
  -1   7  10        0.02        1.45     10.97 o 
   0   7  10       11.48       34.66     15.89 o 
   1   7  10        1.83       18.31     12.23 o 
   2   7  10       92.23       89.85     34.12 o 
   3   7  10       42.96       27.24     21.33 o 
   4   7  10        1.39       23.03     17.91 o 
   5   7  10        0.10        9.38     16.82 o 
   6   7  10        0.38       20.28     24.95 o 
  -7   8  10        0.76       17.31     19.94 o 
  -6   8  10        0.39       13.45     20.89 o 
  -5   8  10        6.60       -1.63     14.45 o 
  -4   8  10       75.52       83.69     17.64 o 
  -3   8  10      139.75      144.34     19.93 o 
  -2   8  10       71.40       57.00     29.85 o 
  -1   8  10       39.69       37.28     14.14 o 
   0   8  10       49.13       26.08     18.41 o 
   1   8  10        3.98       21.74     16.01 o 
   2   8  10        0.33       -1.87     19.43 o 
   3   8  10       88.77       73.27     21.89 o 
   4   8  10       82.42       68.68     23.93 o 
   5   8  10        6.36       -7.10     19.43 o 
  -7   9  10        0.18      -17.24     29.05 o 
  -6   9  10        2.79        7.48     17.77 o 
  -5   9  10       12.09       -6.42     14.77 o 
  -4   9  10       32.75       33.58     15.17 o 
  -3   9  10      178.70      138.77     19.81 o 
  -2   9  10      126.13      137.47     19.76 o 
  -1   9  10       20.23       18.40     12.71 o 
   0   9  10       23.13       27.72     13.21 o 
   1   9  10        0.01        6.10     13.54 o 
   2   9  10       24.39       31.20     33.13 o 
   3   9  10        5.73       16.57     17.85 o 
   4   9  10        9.12       -6.26     34.82 o 
   5   9  10        4.36        7.96     18.76 o 
  -7  10  10        5.88       93.32     50.71 o 
  -6  10  10        0.24       20.72     18.52 o 
  -5  10  10      126.44      155.23     22.66 o 
  -4  10  10        7.89       18.26     15.06 o 
  -3  10  10      106.22      125.94     19.68 o 
  -2  10  10      319.60      273.24     25.49 o 
  -1  10  10      313.22      313.03     31.20 o 
   0  10  10       21.94       22.04     14.11 o 
   1  10  10        0.06       12.56     17.11 o 
   2  10  10      127.73      121.82     26.76 o 
   3  10  10        0.90        3.48     23.79 o 
   4  10  10       38.55       39.54     21.92 o 
   5  10  10        7.84       42.30     38.45 o 
  -6  11  10        1.44      -19.63     23.55 o 
  -5  11  10      113.05       90.90     25.46 o 
  -4  11  10        4.23        2.01     14.88 o 
  -3  11  10        1.78       -0.64     13.85 o 
  -2  11  10      339.72      326.41     28.41 o 
  -1  11  10       70.60       81.54     18.32 o 
   0  11  10       23.83       32.96     15.50 o 
   1  11  10       10.59       17.23     15.85 o 
   2  11  10        1.14        8.33     17.05 o 
   3  11  10       35.23       41.76     22.51 o 
   4  11  10        0.14        0.28     21.04 o 
  -5  12  10       14.03       34.10     22.68 o 
  -4  12  10       67.93       39.88     17.70 o 
  -3  12  10       11.31        2.38     16.15 o 
  -2  12  10       25.35       24.12     21.25 o 
  -1  12  10       14.24       11.92     15.87 o 
   0  12  10        0.01       -1.17     18.65 o 
   1  12  10        0.02       17.85     20.87 o 
   2  12  10       68.13       68.49     26.13 o 
   3  12  10       11.08       13.25     20.46 o 
   4  12  10        4.35        6.85     31.38 o 
  -5  13  10       66.28       52.54     36.17 o 
  -4  13  10        5.18       43.68     20.40 o 
  -3  13  10        2.79        3.77     14.65 o 
  -2  13  10        0.02      -12.19     13.09 o 
  -1  13  10        4.25        3.54     14.77 o 
   0  13  10       28.33       65.23     18.44 o 
   1  13  10        3.22       43.94     18.77 o 
   2  13  10       29.32        9.05     25.24 o 
   3  13  10        2.59       17.53     20.21 o 
  -4  14  10        0.93        3.37     22.59 o 
  -3  14  10        1.95       31.17     17.63 o 
  -2  14  10        7.17        4.97     14.83 o 
  -1  14  10       45.53       81.93     19.05 o 
   0  14  10        0.42       20.23     17.28 o 
   1  14  10        1.66      -11.99     16.05 o 
   2  14  10        0.48       22.10     20.67 o 
  -3  15  10       39.46       70.78     27.86 o 
  -2  15  10        3.74       -0.55     27.32 o 
  -1  15  10        7.86       19.65     16.75 o 
   0  15  10       18.91       37.97     18.61 o 
   1  15  10       17.15       58.56     22.35 o 
  -7   0  11       10.55       14.27     23.02 o 
  -5   0  11       21.59       22.73     15.93 o 
  -3   0  11        2.54       29.63     14.21 o 
  -1   0  11      169.78      176.86     19.06 o 
   1   0  11       53.89      106.02     19.47 o 
   3   0  11       40.81       22.03     16.18 o 
   5   0  11       50.38       33.00     25.53 o 
  -8   1  11       11.91       29.23     16.23 o 
  -7   1  11       74.13       62.43     16.51 o 
  -6   1  11       11.13       17.35     12.99 o 
  -5   1  11       14.18       -3.31     12.96 o 
  -4   1  11       43.59       48.45     11.84 o 
  -3   1  11        2.06        3.23      8.89 o 
  -2   1  11      468.42      464.09     23.11 o 
  -1   1  11        1.24       -4.73      7.48 o 
   0   1  11       25.93       31.36      9.95 o 
   1   1  11      110.60      116.13     14.10 o 
   2   1  11        0.02       17.98     10.16 o 
   3   1  11      200.40      227.18     21.84 o 
   4   1  11       89.00      132.74     22.77 o 
   5   1  11        3.97       22.65     13.81 o 
   6   1  11        3.01       -2.80     13.58 o 
  -8   2  11        9.20        6.30     15.81 o 
  -7   2  11       26.15       12.26     14.26 o 
  -6   2  11       28.88       16.04     12.83 o 
  -5   2  11        0.74       -2.59     13.71 o 
  -4   2  11        7.93       15.32     10.64 o 
  -3   2  11       28.39        7.14      9.61 o 
  -2   2  11       92.58      103.94     14.80 o 
  -1   2  11       62.70       45.46     12.49 o 
   0   2  11      126.93      122.67     11.51 o 
   1   2  11       52.39       64.27     13.91 o 
   2   2  11        4.53        7.40      9.97 o 
   3   2  11       59.14       66.92     14.84 o 
   4   2  11       63.54       57.06     14.29 o 
   5   2  11       25.42       26.40     14.97 o 
   6   2  11        0.18       12.91     14.39 o 
  -8   3  11        8.54        7.01     18.15 o 
  -7   3  11       12.42       13.79     14.25 o 
  -6   3  11        4.43       -1.47     13.66 o 
  -5   3  11       14.08        6.77     13.25 o 
  -4   3  11       76.52      100.17     14.89 o 
  -3   3  11      739.04      750.88     29.10 o 
  -2   3  11      742.08      622.79     26.87 o 
  -1   3  11       15.51       20.36      8.66 o 
   0   3  11        3.91        4.43      7.52 o 
   1   3  11        0.75        0.42      7.88 o 
   2   3  11        2.10      -20.20     23.04 o 
   3   3  11      100.24       89.63     16.98 o 
   4   3  11       48.67       55.19     13.95 o 
   5   3  11       14.70        1.91     13.35 o 
   6   3  11        1.18      -17.46     18.73 o 
  -8   4  11        3.80       14.55     21.34 o 
  -7   4  11       40.68       40.30     15.43 o 
  -6   4  11        3.32      -12.38     12.05 o 
  -5   4  11        2.02       -8.65     11.29 o 
  -4   4  11      174.38      173.47     17.14 o 
  -3   4  11     1057.58     1028.23     33.84 o 
  -2   4  11        0.10       -8.83      9.10 o 
  -1   4  11      113.39      121.73     16.67 o 
   0   4  11      448.35      440.94     21.88 o 
   1   4  11       66.53       60.42     10.89 o 
   2   4  11        0.00       -2.58      9.27 o 
   3   4  11       34.28       31.84     14.36 o 
   4   4  11       10.81       22.18     21.73 o 
   5   4  11       21.31       36.30     31.42 o 
   6   4  11       15.68       18.74     27.35 o 
  -8   5  11       80.16      111.13     26.37 o 
  -7   5  11        0.02        0.06     14.26 o 
  -6   5  11        6.04       18.53     13.46 o 
  -5   5  11       19.05       40.22     13.44 o 
  -4   5  11        0.02       26.66     12.24 o 
  -3   5  11      150.63      178.35     16.20 o 
  -2   5  11       74.69       78.06     13.31 o 
  -1   5  11       84.26       89.47     12.84 o 
   0   5  11        8.60        2.62     11.01 o 
   1   5  11        1.69       -9.08     11.54 o 
   2   5  11        2.18      -16.07     13.04 o 
   3   5  11        7.66       15.94     15.96 o 
   4   5  11       31.70       27.01     17.30 o 
   5   5  11        5.30      -20.22     15.04 o 
   6   5  11       57.20       17.12     25.87 o 
  -7   6  11        1.72       -3.20     14.38 o 
  -6   6  11        9.00       37.15     15.39 o 
  -5   6  11       27.14       17.42     12.48 o 
  -4   6  11      113.72      102.54     26.86 o 
  -3   6  11       82.55       48.82     15.49 o 
  -2   6  11      416.48      454.73     28.37 o 
  -1   6  11        0.55       18.62     12.06 o 
   0   6  11       48.66       46.93     13.81 o 
   1   6  11       65.24       72.19     16.86 o 
   2   6  11       77.87       84.66     23.18 o 
   3   6  11       20.11        3.71     16.65 o 
   4   6  11       22.99        4.39     17.63 o 
   5   6  11        2.16        0.38     15.98 o 
   6   6  11       14.00       30.07     26.46 o 
  -7   7  11       15.19        7.25     17.39 o 
  -6   7  11        3.02        6.27     17.04 o 
  -5   7  11       13.55        8.12     14.37 o 
  -4   7  11      259.36      268.71     30.82 o 
  -3   7  11       80.23       51.14     22.29 o 
  -2   7  11       15.85       10.60     12.57 o 
  -1   7  11        0.84       16.86     12.50 o 
   0   7  11        5.22        6.86     12.83 o 
   1   7  11       65.60       63.29     18.30 o 
   2   7  11        1.90        5.12     19.51 o 
   3   7  11        2.63       17.24     18.43 o 
   4   7  11        4.65      -10.74     20.76 o 
   5   7  11        0.25       -8.93     18.58 o 
  -7   8  11       14.61        6.33     39.10 o 
  -6   8  11       12.18      -16.03     15.59 o 
  -5   8  11       12.10       -2.83     15.38 o 
  -4   8  11        4.35       -4.44     13.71 o 
  -3   8  11       28.04       49.24     15.49 o 
  -2   8  11        0.41        2.38     12.19 o 
  -1   8  11       19.51        4.09     17.06 o 
   0   8  11       25.08       11.86     13.76 o 
   1   8  11       31.55       40.23     16.00 o 
   2   8  11      124.13      122.95     27.06 o 
   3   8  11       20.74       -0.58     18.45 o 
   4   8  11       12.72       -2.27     15.75 o 
   5   8  11        0.80       25.31     33.59 o 
  -7   9  11        0.00       19.76     42.95 o 
  -6   9  11       69.74       79.15     20.82 o 
  -5   9  11       10.01        0.82     14.42 o 
  -4   9  11       77.04       35.65     16.78 o 
  -3   9  11      110.10      120.45     20.10 o 
  -2   9  11       40.09       37.35     15.61 o 
  -1   9  11      196.50      222.19     35.02 o 
   0   9  11       89.56       89.90     18.50 o 
   1   9  11       54.85       55.86     17.11 o 
   2   9  11      100.51      126.63     26.12 o 
   3   9  11        4.35       -0.40     16.64 o 
   4   9  11        7.21        0.30     20.22 o 
   5   9  11        1.18       42.78     36.11 o 
  -6  10  11        5.03       -5.86     25.08 o 
  -5  10  11       27.98        5.17     16.43 o 
  -4  10  11        0.04       -9.96     14.11 o 
  -3  10  11      115.32      112.98     20.96 o 
  -2  10  11        8.05       18.76     14.97 o 
  -1  10  11        5.72        7.64     14.15 o 
   0  10  11       17.58       43.20     24.11 o 
   1  10  11       35.96        5.80     18.34 o 
   2  10  11       10.70        1.33     15.41 o 
   3  10  11      111.29      101.27     26.34 o 
   4  10  11        1.27      -28.16     21.95 o 
  -6  11  11       31.30       46.38     40.92 o 
  -5  11  11        4.46       15.68     16.93 o 
  -4  11  11       10.95       15.51     15.88 o 
  -3  11  11       55.51       64.71     25.28 o 
  -2  11  11       45.37       36.57     16.30 o 
  -1  11  11      508.48      472.09     34.28 o 
   0  11  11       17.45       31.92     15.74 o 
   1  11  11       68.45      102.36     43.38 o 
   2  11  11       32.65       63.57     28.81 o 
   3  11  11        4.03        0.48     19.54 o 
   4  11  11       21.42       83.83     43.00 o 
  -5  12  11        4.35       25.86     25.21 o 
  -4  12  11        0.06        0.05     15.83 o 
  -3  12  11       12.43       16.49     15.73 o 
  -2  12  11       24.74       69.68     37.02 o 
  -1  12  11       30.91       64.60     19.27 o 
   0  12  11       19.88       42.05     31.39 o 
   1  12  11        4.29       49.36     51.93 o 
   2  12  11       89.19       70.40     24.55 o 
   3  12  11        6.85      -17.83     19.01 o 
  -4  13  11        3.95      -11.49     38.14 o 
  -3  13  11        2.09       18.34     17.00 o 
  -2  13  11       19.36        4.00     19.44 o 
  -1  13  11        0.09       11.28     17.74 o 
   0  13  11       24.65       43.52     19.93 o 
   1  13  11       12.19       23.98     21.05 o 
   2  13  11        0.61       11.87     19.62 o 
  -3  14  11       12.22      -10.21     21.64 o 
  -2  14  11       25.52       41.37     18.26 o 
  -1  14  11        9.82       19.54     30.76 o 
   0  14  11       49.53       65.59     22.21 o 
   1  14  11        2.98       30.54     19.94 o 
  -1  15  11        0.39      -14.23     18.60 o 
  -8   0  12        5.60        2.21     45.03 o 
  -6   0  12      130.98      133.23     29.21 o 
  -4   0  12       77.47       77.00     18.97 o 
  -2   0  12      237.54      229.93     22.61 o 
   0   0  12       24.52        9.18     12.37 o 
   2   0  12        0.56        5.15     15.26 o 
   4   0  12      200.90      194.87     29.27 o 
   6   0  12       12.78       53.76     27.85 o 
  -8   1  12        0.21       24.99     47.16 o 
  -7   1  12        3.23       -7.55     17.87 o 
  -6   1  12       10.06       -7.87     11.96 o 
  -5   1  12       61.77       62.75     14.57 o 
  -4   1  12        7.97       18.64     11.15 o 
  -3   1  12       55.51       46.05     11.40 o 
  -2   1  12        1.82       -2.12      8.86 o 
  -1   1  12      203.98      193.26     14.93 o 
   0   1  12       40.17       62.73     10.49 o 
   1   1  12        2.41       -5.07     15.49 o 
   2   1  12       25.49       44.68     12.55 o 
   3   1  12        1.03        5.03     11.40 o 
   4   1  12        0.34       -2.78     12.39 o 
   5   1  12        0.00       26.58     18.53 o 
   6   1  12        0.54        4.36     15.05 o 
  -8   2  12        0.85        4.95     20.15 o 
  -7   2  12        9.31       -4.37     13.84 o 
  -6   2  12        8.80        6.01     12.84 o 
  -5   2  12        3.87       -6.32     11.45 o 
  -4   2  12      194.94      164.32     17.48 o 
  -3   2  12        4.68       12.62     10.74 o 
  -2   2  12       57.14       43.97     10.65 o 
  -1   2  12       96.52      125.64     13.65 o 
   0   2  12       35.21       39.00      9.81 o 
   1   2  12        9.06        2.24     10.58 o 
   2   2  12        0.10       -3.97     10.89 o 
   3   2  12       47.65       63.69     14.08 o 
   4   2  12        1.90        4.67     12.17 o 
   5   2  12        0.43       -6.70     13.10 o 
   6   2  12        0.01      -20.50     21.18 o 
  -8   3  12       45.06       36.57     22.69 o 
  -7   3  12        8.72        5.70     17.90 o 
  -6   3  12       12.69       25.69     15.31 o 
  -5   3  12      144.25      132.49     16.80 o 
  -4   3  12        1.40       -6.85     11.22 o 
  -3   3  12      541.00      446.19     23.45 o 
  -2   3  12        2.20       10.13      9.91 o 
  -1   3  12       50.71       58.45     11.25 o 
   0   3  12       45.05       34.55      9.23 o 
   1   3  12        8.50       19.80     13.50 o 
   2   3  12       95.42       91.04     14.87 o 
   3   3  12        0.26        9.17     11.78 o 
   4   3  12       57.62       83.90     18.13 o 
   5   3  12        0.41       20.83     20.24 o 
   6   3  12        9.95      -21.58     25.66 o 
  -8   4  12       13.86       24.67     23.09 o 
  -7   4  12        0.00        1.23     14.63 o 
  -6   4  12        8.02       -9.06     14.13 o 
  -5   4  12        6.72       12.27     12.76 o 
  -4   4  12      310.57      319.34     21.77 o 
  -3   4  12      156.20      159.72     19.18 o 
  -2   4  12      229.37      226.87     18.10 o 
  -1   4  12       76.79      102.72     16.69 o 
   0   4  12        3.27      -10.91      9.68 o 
   1   4  12        9.34       -5.73     19.09 o 
   2   4  12        3.65        7.74     13.72 o 
   3   4  12        5.84       11.26     15.06 o 
   4   4  12       97.26      108.36     22.73 o 
   5   4  12        0.41       16.61     18.56 o 
  -7   5  12        0.64       10.01     14.63 o 
  -6   5  12        1.20       15.85     14.02 o 
  -5   5  12       29.99       36.55     13.49 o 
  -4   5  12       49.89       48.97     13.20 o 
  -3   5  12      114.38      112.52     16.71 o 
  -2   5  12        1.37       10.39     13.15 o 
  -1   5  12        1.62        1.95     11.70 o 
   0   5  12      102.66      117.76     17.48 o 
   1   5  12        5.82       10.45     20.08 o 
   2   5  12        2.64      -14.55     19.12 o 
   3   5  12        1.55       -0.15     16.29 o 
   4   5  12        9.03      -17.08     20.02 o 
   5   5  12        5.97       13.58     18.46 o 
  -7   6  12        0.28       14.50     19.63 o 
  -6   6  12       17.98       38.99     17.98 o 
  -5   6  12        0.26        3.37     13.76 o 
  -4   6  12       63.84       83.33     18.93 o 
  -3   6  12      135.57      139.87     19.89 o 
  -2   6  12        3.81        3.86     11.87 o 
  -1   6  12        0.56        2.97     11.75 o 
   0   6  12        0.30      -17.04     11.36 o 
   1   6  12        2.57       40.88     23.61 o 
   2   6  12       44.91       70.74     21.25 o 
   3   6  12        3.82       22.42     18.15 o 
   4   6  12        1.43       16.96     29.62 o 
   5   6  12        0.00       20.94     34.94 o 
  -7   7  12        0.52       11.14     44.25 o 
  -6   7  12        1.97        6.43     16.61 o 
  -5   7  12        8.23      -10.43     16.18 o 
  -4   7  12       28.87       18.53     14.17 o 
  -3   7  12       47.36       42.97     15.55 o 
  -2   7  12        1.10        4.50     12.55 o 
  -1   7  12       10.54       -8.42     11.24 o 
   0   7  12        1.13       18.24     13.54 o 
   1   7  12      130.56      164.41     40.39 o 
   2   7  12        1.12       -8.24     15.32 o 
   3   7  12        0.29       12.96     17.41 o 
   4   7  12        0.40       33.38     21.02 o 
   5   7  12       14.57       -8.06     30.69 o 
  -7   8  12        0.09        9.15     40.53 o 
  -6   8  12       21.59       10.70     16.41 o 
  -5   8  12       20.97       17.38     15.49 o 
  -4   8  12        0.87      -21.51     17.79 o 
  -3   8  12       36.54       25.30     14.61 o 
  -2   8  12      216.39      225.53     23.05 o 
  -1   8  12        0.13       14.21     13.83 o 
   0   8  12       20.93       50.62     15.95 o 
   1   8  12       22.12      -22.73     15.69 o 
   2   8  12        4.76       -6.10     14.91 o 
   3   8  12       14.40      -11.41     19.74 o 
   4   8  12        5.60       12.75     20.70 o 
  -6   9  12        4.17       29.33     23.04 o 
  -5   9  12       17.43       36.95     17.54 o 
  -4   9  12       14.49        9.04     14.60 o 
  -3   9  12       22.75       19.28     14.77 o 
  -2   9  12       22.29        9.01     14.94 o 
  -1   9  12       40.82       43.73     15.72 o 
   0   9  12       30.32       19.40     30.67 o 
   1   9  12       39.61        9.40     21.08 o 
   2   9  12       96.59       55.08     30.20 o 
   3   9  12       14.98      -13.18     17.80 o 
   4   9  12        0.86      -15.69     27.22 o 
  -6  10  12        5.48       10.75     36.93 o 
  -5  10  12        0.46      -21.43     14.28 o 
  -4  10  12       44.52       32.70     18.89 o 
  -3  10  12       26.07       13.28     21.17 o 
  -2  10  12      114.82      108.93     20.28 o 
  -1  10  12        0.99       17.46     15.33 o 
   0  10  12       29.10       29.17     20.43 o 
   1  10  12       24.72       90.67     24.26 o 
   2  10  12        0.55        4.54     17.34 o 
   3  10  12        6.63       -6.56     28.73 o 
   4  10  12        1.13       -2.38     28.13 o 
  -5  11  12       31.65       47.88     29.46 o 
  -4  11  12       26.89       20.58     16.12 o 
  -3  11  12        0.03        0.17     14.17 o 
  -2  11  12      163.59      120.41     34.41 o 
  -1  11  12       35.56       38.51     16.21 o 
   0  11  12        4.34       24.10     16.28 o 
   1  11  12        0.16       -5.31     17.70 o 
   2  11  12       80.35       75.21     24.89 o 
   3  11  12       10.56       23.10     33.72 o 
  -4  12  12        4.25      -31.11     25.83 o 
  -3  12  12        0.20       -2.79     15.73 o 
  -2  12  12        0.26       30.77     16.48 o 
  -1  12  12       52.26       63.08     18.48 o 
   0  12  12        4.89        8.92     19.29 o 
   1  12  12       12.84       -6.00     17.90 o 
   2  12  12        0.29        1.78     19.34 o 
  -4  13  12        0.53       -2.73     35.07 o 
  -3  13  12        0.25      -14.53     20.93 o 
  -2  13  12       19.54       19.36     16.81 o 
  -1  13  12       19.24       12.61     20.84 o 
   0  13  12        0.22       10.78     18.86 o 
   1  13  12        4.22       19.03     24.06 o 
  -2  14  12        1.72       -6.98     19.17 o 
  -1  14  12        2.25       13.23     19.48 o 
   0  14  12       49.29       83.88     81.96 o 
  -7   0  13        7.92      -11.27     30.57 o 
  -5   0  13        0.00      -25.26     16.84 o 
  -3   0  13       37.75       37.37     15.99 o 
  -1   0  13      491.28      485.37     31.99 o 
   1   0  13        0.77       -1.55     21.51 o 
   3   0  13      327.96      355.06     36.07 o 
   5   0  13        2.23       -5.75     19.80 o 
  -7   1  13        1.61        1.69     18.96 o 
  -6   1  13        4.97       19.69     13.68 o 
  -5   1  13       54.82       54.60     14.04 o 
  -4   1  13       77.81       59.69     13.45 o 
  -3   1  13       21.44       31.79     11.46 o 
  -2   1  13      203.97      177.18     15.46 o 
  -1   1  13      238.76      285.00     17.78 o 
   0   1  13       58.01       57.17     13.93 o 
   1   1  13        0.70        1.99     12.64 o 
   2   1  13       47.12       33.61     13.04 o 
   3   1  13       13.60       35.69     17.71 o 
   4   1  13       11.45       36.23     14.36 o 
   5   1  13        4.31       -0.17     13.69 o 
  -7   2  13        3.70        1.12     14.41 o 
  -6   2  13       12.33       28.22     13.67 o 
  -5   2  13       10.19        9.08     12.24 o 
  -4   2  13        1.69        3.18     11.19 o 
  -3   2  13       11.76       15.61     11.45 o 
  -2   2  13       50.71       56.79     12.51 o 
  -1   2  13      901.75      771.92     28.89 o 
   0   2  13       11.99       22.22     12.19 o 
   1   2  13        4.85        3.15     10.32 o 
   2   2  13        1.93       -2.75     10.87 o 
   3   2  13      160.29      161.16     19.29 o 
   4   2  13        1.15        9.98     13.16 o 
   5   2  13        1.54        0.95     15.93 o 
  -7   3  13       17.22       45.62     17.74 o 
  -6   3  13        4.45       14.58     13.75 o 
  -5   3  13       30.54       26.83     14.37 o 
  -4   3  13       48.96       36.50     15.29 o 
  -3   3  13       46.56       40.40     12.86 o 
  -2   3  13      192.53      207.05     17.39 o 
  -1   3  13       12.61       16.07     10.20 o 
   0   3  13       82.47       73.82     16.83 o 
   1   3  13      112.71      106.07     18.79 o 
   2   3  13        8.12        2.58     11.16 o 
   3   3  13       17.61       16.15     16.23 o 
   4   3  13        2.55        0.50     21.33 o 
   5   3  13        0.30       -0.81     17.55 o 
  -7   4  13        1.96        0.16     19.42 o 
  -6   4  13        4.13       32.37     15.18 o 
  -5   4  13        9.82       18.59     12.91 o 
  -4   4  13        2.85       13.88     11.58 o 
  -3   4  13      148.80      192.85     22.18 o 
  -2   4  13        8.20       23.35     10.91 o 
  -1   4  13        0.01       -4.09     11.74 o 
   0   4  13        0.55       -3.46     12.00 o 
   1   4  13      108.30      119.17     46.13 o 
   2   4  13        0.93      -16.65     15.32 o 
   3   4  13       14.19       31.40     20.02 o 
   4   4  13        0.05      -17.83     19.72 o 
   5   4  13        2.24        2.51     71.17 o 
  -7   5  13       17.25       41.44     23.75 o 
  -6   5  13        0.31      -20.87     13.91 o 
  -5   5  13        8.43       15.69     14.42 o 
  -4   5  13       64.58       51.85     16.62 o 
  -3   5  13      286.43      245.15     23.83 o 
  -2   5  13      223.84      207.57     22.45 o 
  -1   5  13       34.28       24.86     13.55 o 
   0   5  13       22.86       15.52     16.05 o 
   1   5  13       71.94       40.86     19.01 o 
   2   5  13        5.35      -13.70     22.98 o 
   3   5  13        0.32       50.08     21.31 o 
   4   5  13       39.51       53.87     23.51 o 
   5   5  13        3.06      -15.91     28.26 o 
  -7   6  13       13.73       62.53     75.59 o 
  -6   6  13        0.77      -17.87     16.28 o 
  -5   6  13        0.37        0.27     15.41 o 
  -4   6  13      268.30      262.34     25.62 o 
  -3   6  13       88.20       77.95     17.04 o 
  -2   6  13       61.73       90.37     19.97 o 
  -1   6  13        5.58       18.53     17.96 o 
   0   6  13       27.61       22.24     14.50 o 
   1   6  13       72.13       49.59     20.84 o 
   2   6  13       44.51       17.09     41.93 o 
   3   6  13        7.28       20.80     19.72 o 
   4   6  13        0.11      -14.22     20.05 o 
   5   6  13       53.23      -22.50     33.20 o 
  -6   7  13        0.16       12.33     17.12 o 
  -5   7  13        1.48       19.03     15.32 o 
  -4   7  13        2.15       -7.82     13.46 o 
  -3   7  13        0.78        2.59     13.56 o 
  -2   7  13       10.79       17.14     13.96 o 
  -1   7  13        0.00      -11.61     12.59 o 
   0   7  13        2.00        7.72     14.06 o 
   1   7  13        4.21      -22.29     14.86 o 
   2   7  13       10.77      -20.25     15.41 o 
   3   7  13        2.95        0.50     19.07 o 
   4   7  13       16.08       19.33     32.68 o 
  -6   8  13        0.61       54.00     30.42 o 
  -5   8  13       19.32       37.03     21.21 o 
  -4   8  13        0.89      -20.15     13.43 o 
  -3   8  13       75.70       37.09     17.69 o 
  -2   8  13       63.46       57.28     16.49 o 
  -1   8  13        0.05       -8.97     12.71 o 
   0   8  13        4.96        2.31     13.21 o 
   1   8  13        1.28        9.22     18.50 o 
   2   8  13        6.34       -4.51     17.19 o 
   3   8  13        0.02        7.70     19.32 o 
   4   8  13       12.16       56.17     40.35 o 
  -6   9  13        2.33      -14.78     36.19 o 
  -5   9  13        1.13       -7.46     16.86 o 
  -4   9  13        6.18        3.71     16.34 o 
  -3   9  13      153.86      113.25     20.37 o 
  -2   9  13       16.72       18.85     15.32 o 
  -1   9  13       67.41       58.97     17.30 o 
   0   9  13       32.45       26.84     16.01 o 
   1   9  13        0.35       -0.33     17.26 o 
   2   9  13       12.19      -15.16     16.74 o 
   3   9  13       35.73       51.35     24.26 o 
  -5  10  13        0.06       -5.68     34.20 o 
  -4  10  13        1.94       21.45     21.67 o 
  -3  10  13       43.20       40.02     26.81 o 
  -2  10  13      172.76      151.48     32.83 o 
  -1  10  13        0.51       12.53     14.35 o 
   0  10  13        9.27       28.43     16.88 o 
   1  10  13        2.90       13.55     24.72 o 
   2  10  13       19.60       31.43     21.75 o 
   3  10  13       21.67      -30.77     25.49 o 
  -5  11  13        1.42      -41.52     31.90 o 
  -4  11  13        1.43       25.00     31.72 o 
  -3  11  13       41.11       58.26     18.71 o 
  -2  11  13        0.03       14.25     16.14 o 
  -1  11  13       11.23       22.67     15.75 o 
   0  11  13       23.10       52.61     19.62 o 
   1  11  13        0.61        1.59     18.46 o 
   2  11  13       42.33        1.26     34.24 o 
  -4  12  13        0.70       52.19     38.66 o 
  -3  12  13        0.52       21.92     24.07 o 
  -2  12  13       33.55       38.09     23.15 o 
  -1  12  13        2.38       11.78     16.71 o 
   0  12  13       44.67       38.41     22.26 o 
   1  12  13        7.35       14.17     32.42 o 
  -2  13  13        1.01       26.88     27.90 o 
  -1  13  13       21.03       58.32     27.54 o 
   0  13  13       15.40        4.55     31.90 o 
  -6   0  14        1.22       -9.90     18.74 o 
  -4   0  14        1.92       -9.37     17.12 o 
  -2   0  14       14.22       32.59     25.56 o 
   0   0  14      169.32      167.88     25.99 o 
   2   0  14        0.00       -4.67     21.08 o 
   4   0  14        3.75       -4.95     18.57 o 
  -7   1  14        0.36       22.10     21.93 o 
  -6   1  14        5.38       18.48     15.25 o 
  -5   1  14       89.47       79.59     16.90 o 
  -4   1  14        0.00      -12.48     10.84 o 
  -3   1  14       41.36       30.82     12.81 o 
  -2   1  14       90.50      103.41     14.55 o 
  -1   1  14      175.01      179.46     15.79 o 
   0   1  14       68.30       63.63     15.39 o 
   1   1  14       28.07       31.82     12.40 o 
   2   1  14      134.92      108.80     17.07 o 
   3   1  14       19.34       49.02     14.33 o 
   4   1  14        4.17       13.76     14.79 o 
   5   1  14        0.05       -1.84     19.49 o 
  -7   2  14       15.02       40.26     25.96 o 
  -6   2  14        0.35       -2.37     13.36 o 
  -5   2  14        7.44        4.31     12.53 o 
  -4   2  14       50.95       25.61     12.65 o 
  -3   2  14        3.79        1.90     10.68 o 
  -2   2  14       72.65       64.98     12.75 o 
  -1   2  14       61.59       67.93     12.80 o 
   0   2  14        7.65       24.20     11.61 o 
   1   2  14      152.33      158.01     25.04 o 
   2   2  14       39.13       45.84     14.87 o 
   3   2  14        5.21      -10.54     19.78 o 
   4   2  14        1.62       -1.74     14.91 o 
   5   2  14        7.37      -25.85     19.17 o 
  -7   3  14       13.30       16.81     31.61 o 
  -6   3  14        4.37        1.35     13.04 o 
  -5   3  14       14.68       28.71     13.75 o 
  -4   3  14      110.67      103.67     15.48 o 
  -3   3  14       26.57       16.89     11.58 o 
  -2   3  14       13.04       15.04     11.07 o 
  -1   3  14       17.97       -3.85      9.37 o 
   0   3  14        1.07      -15.53     10.35 o 
   1   3  14       63.19       44.68     17.29 o 
   2   3  14       25.38       34.07     20.65 o 
   3   3  14       90.28      102.26     25.12 o 
   4   3  14        5.45        4.47     16.95 o 
  -7   4  14        3.68       25.66     22.35 o 
  -6   4  14       35.20       51.88     16.11 o 
  -5   4  14       28.90       12.63     13.36 o 
  -4   4  14       32.72       39.43     13.45 o 
  -3   4  14        9.82      -19.11     12.74 o 
  -2   4  14        5.05       -3.58     12.02 o 
  -1   4  14       70.15       59.64     15.26 o 
   0   4  14        1.74       12.01     16.62 o 
   1   4  14       26.06       54.09     24.06 o 
   2   4  14       24.29       13.49     20.42 o 
   3   4  14       39.18       52.22     22.68 o 
   4   4  14        6.26      -21.20     17.33 o 
  -7   5  14        4.43       55.91     74.46 o 
  -6   5  14        0.48       25.75     17.64 o 
  -5   5  14        3.43        0.47     15.55 o 
  -4   5  14       34.28        8.30     15.45 o 
  -3   5  14      190.50      164.30     20.69 o 
  -2   5  14       23.55       13.29     21.30 o 
  -1   5  14        2.54       13.80     13.32 o 
   0   5  14       92.10      100.24     24.31 o 
   1   5  14        2.71      -10.66     17.10 o 
   2   5  14        3.79      -19.41     28.65 o 
   3   5  14       24.21       33.67     21.78 o 
   4   5  14        1.14       35.43     48.74 o 
  -6   6  14        3.13        1.61     20.06 o 
  -5   6  14        1.28       11.71     16.46 o 
  -4   6  14        0.26        0.01     14.74 o 
  -3   6  14       53.57       42.02     15.99 o 
  -2   6  14       57.94       50.77     15.52 o 
  -1   6  14       14.48       11.44     16.28 o 
   0   6  14        2.56       -7.60     16.43 o 
   1   6  14       26.83       20.58     20.16 o 
   2   6  14        2.97      -21.35     27.13 o 
   3   6  14       16.61       12.69     29.84 o 
   4   6  14       16.30       44.99     36.67 o 
  -6   7  14        0.29       63.81     54.40 o 
  -5   7  14        7.95       18.89     19.77 o 
  -4   7  14       28.79       18.89     18.90 o 
  -3   7  14       30.39       57.42     17.01 o 
  -2   7  14        5.61        0.25     13.63 o 
  -1   7  14       14.81        2.84     15.78 o 
   0   7  14        0.75        0.10     17.45 o 
   1   7  14        7.92       22.30     18.37 o 
   2   7  14       10.91       -9.49     17.78 o 
   3   7  14        3.82      -17.94     22.36 o 
   4   7  14       10.11       33.68     36.80 o 
  -6   8  14       17.76       52.45     45.47 o 
  -5   8  14        4.36        1.42     16.59 o 
  -4   8  14        0.26        7.32     15.88 o 
  -3   8  14       49.54       71.21     18.13 o 
  -2   8  14       47.27       49.49     15.71 o 
  -1   8  14        0.36       -8.75     20.75 o 
   0   8  14       12.74       -4.14     18.96 o 
   1   8  14       11.92       30.17     19.34 o 
   2   8  14       11.58       12.54     36.58 o 
   3   8  14        0.13       19.03     31.90 o 
  -5   9  14        4.10       -1.04     31.68 o 
  -4   9  14        1.48        4.92     16.71 o 
  -3   9  14       13.66        3.99     15.07 o 
  -2   9  14      106.19      162.27     30.26 o 
  -1   9  14        8.71       19.46     16.01 o 
   0   9  14       43.28       52.05     22.17 o 
   1   9  14        0.03        3.27     18.74 o 
   2   9  14       27.45       92.18     25.18 o 
   3   9  14        4.24       16.25     33.81 o 
  -5  10  14        0.29        9.02     31.99 o 
  -4  10  14        3.99        0.00     36.27 o 
  -3  10  14        3.87       45.28     18.10 o 
  -2  10  14        9.44       14.56     15.96 o 
  -1  10  14       33.00       42.65     18.49 o 
   0  10  14        0.01       12.83     19.58 o 
   1  10  14        0.47       -7.52     30.98 o 
   2  10  14       60.71       70.95     34.72 o 
  -4  11  14       20.83       48.07     39.53 o 
  -3  11  14        0.65      -32.49     23.25 o 
  -2  11  14       99.19       56.29     20.23 o 
  -1  11  14        1.32       29.92     19.89 o 
   0  11  14        6.76       14.27     22.42 o 
   1  11  14       34.16       24.75     34.07 o 
  -2  12  14        0.82       -5.15     22.68 o 
  -1  12  14       23.70       49.25     56.24 o 
   0  12  14        8.40       38.36     35.33 o 
  -7   0  15        0.07      -35.11     40.22 o 
  -5   0  15        1.46       -6.33     19.27 o 
  -3   0  15       85.62       94.91     22.51 o 
  -1   0  15      157.14      179.09     30.41 o 
   1   0  15        0.14      -12.37     16.17 o 
   3   0  15       46.12       22.97     23.20 o 
  -7   1  15        2.14       20.14     31.88 o 
  -6   1  15        0.26       -8.27     14.58 o 
  -5   1  15        6.25       15.43     14.31 o 
  -4   1  15        2.28      -11.44     12.16 o 
  -3   1  15        7.24        9.56     11.60 o 
  -2   1  15        4.37       -7.99     11.43 o 
  -1   1  15       30.37       34.08     13.88 o 
   0   1  15      219.80      256.28     39.86 o 
   1   1  15       10.72       18.64     18.06 o 
   2   1  15       13.81       20.87     12.81 o 
   3   1  15       90.99       95.90     18.04 o 
   4   1  15        0.00       38.38     18.70 o 
  -6   2  15        2.70       -8.79     15.12 o 
  -5   2  15       35.38       -1.04     14.03 o 
  -4   2  15       21.15       23.91     12.72 o 
  -3   2  15       22.10        4.96     11.12 o 
  -2   2  15       90.46      109.33     14.90 o 
  -1   2  15       38.10       80.96     15.83 o 
   0   2  15        3.89       -6.59     14.64 o 
   1   2  15       14.76       76.42     18.55 o 
   2   2  15      155.53      152.63     23.82 o 
   3   2  15        0.01      -11.45     16.84 o 
   4   2  15       11.72        5.50     33.13 o 
  -6   3  15        5.71        0.18     14.64 o 
  -5   3  15        0.15       -0.46     12.90 o 
  -4   3  15        7.40       19.77     12.42 o 
  -3   3  15        0.03       -3.68     11.49 o 
  -2   3  15       92.62       96.99     16.87 o 
  -1   3  15       52.27       39.24     28.66 o 
   0   3  15       22.09       -4.80     24.92 o 
   1   3  15       12.27       -1.12     17.70 o 
   2   3  15        7.60       31.79     26.50 o 
   3   3  15       22.59        7.38     19.87 o 
   4   3  15        2.25       -1.76     24.55 o 
  -6   4  15        0.19        5.37     18.04 o 
  -5   4  15       93.16       71.29     19.10 o 
  -4   4  15        2.91       -0.37     14.95 o 
  -3   4  15       71.80       85.79     18.45 o 
  -2   4  15        4.31        0.01     13.55 o 
  -1   4  15       41.66       17.69     17.14 o 
   0   4  15        6.54      -13.51     20.26 o 
   1   4  15       46.99       38.35     21.49 o 
   2   4  15        5.18       -3.27     17.42 o 
   3   4  15       16.16       41.78     21.65 o 
   4   4  15        9.71        5.29     36.58 o 
  -6   5  15        2.18       51.08     76.81 o 
  -5   5  15        3.00       35.11     23.58 o 
  -4   5  15      123.02      108.25     36.13 o 
  -3   5  15        9.19       -8.14     13.45 o 
  -2   5  15       39.97       40.68     20.17 o 
  -1   5  15       10.49       -8.41     15.93 o 
   0   5  15       14.80       34.15     22.24 o 
   1   5  15       23.07       -5.33     43.37 o 
   2   5  15        7.10       11.46     17.91 o 
   3   5  15        0.70        7.47     25.38 o 
  -6   6  15        5.90      -13.03     37.36 o 
  -5   6  15        0.36        9.64     16.58 o 
  -4   6  15        4.43        6.98     15.12 o 
  -3   6  15       18.79       22.53     14.80 o 
  -2   6  15        2.60       -0.92     13.97 o 
  -1   6  15       43.19       44.95     22.25 o 
   0   6  15       48.32       51.21     21.16 o 
   1   6  15        0.60      -26.30     17.53 o 
   2   6  15        8.04       10.31     18.70 o 
   3   6  15       14.57       32.51     33.11 o 
  -5   7  15        1.10        1.67     19.64 o 
  -4   7  15        0.08       -5.55     14.24 o 
  -3   7  15       22.62       14.37     16.03 o 
  -2   7  15       39.62       40.62     16.73 o 
  -1   7  15       12.30        4.15     15.16 o 
   0   7  15        5.74       17.71     41.16 o 
   1   7  15        7.12       -1.33     19.16 o 
   2   7  15        0.93      -23.56     28.33 o 
   3   7  15        6.15       50.06     39.23 o 
  -5   8  15        2.74       14.04     34.72 o 
  -4   8  15       13.77       16.69     17.00 o 
  -3   8  15      169.93      166.10     28.78 o 
  -2   8  15        6.77       29.46     16.17 o 
  -1   8  15        0.06       21.22     16.06 o 
   0   8  15       16.93       16.16     20.49 o 
   1   8  15       42.43        9.36     26.22 o 
   2   8  15       26.74       -0.91     31.08 o 
  -4   9  15        6.58       19.26     22.85 o 
  -3   9  15       14.09        2.87     23.10 o 
  -2   9  15       33.65       57.57     18.28 o 
  -1   9  15        0.08       -5.77     17.05 o 
   0   9  15        1.68        7.37     20.25 o 
   1   9  15       35.44      122.97     45.21 o 
   2   9  15        4.74       46.42     35.63 o 
  -4  10  15        0.36        4.72     32.59 o 
  -3  10  15       14.48       -1.04     20.38 o 
  -2  10  15        0.30       62.34     26.45 o 
  -1  10  15        0.00        4.90     26.44 o 
   0  10  15       22.01       10.36     30.86 o 
   1  10  15       20.27       53.23     37.75 o 
  -2  11  15       33.26       43.45     32.18 o 
  -1  11  15       13.66      -11.70     27.83 o 
   0  11  15        3.06       12.87     32.16 o 
  -6   0  16        5.25       23.19     27.00 o 
  -4   0  16       11.89        1.77     18.44 o 
  -2   0  16        0.37       18.17     24.66 o 
   0   0  16       74.28       84.27     23.95 o 
   2   0  16      214.83      231.99     36.25 o 
  -6   1  16       16.41      -14.22     17.64 o 
  -5   1  16        1.77        5.69     14.32 o 
  -4   1  16        4.62       -2.60     13.18 o 
  -3   1  16       13.13       -2.73     11.90 o 
  -2   1  16       82.85       60.21     14.15 o 
  -1   1  16       28.55       33.12     13.96 o 
   0   1  16       19.88       46.42     14.75 o 
   1   1  16       23.60       36.00     14.83 o 
   2   1  16        1.34      -26.42     17.61 o 
   3   1  16       10.31       77.42     29.23 o 
  -6   2  16        5.72       -4.19     28.51 o 
  -5   2  16        0.65       -1.14     14.65 o 
  -4   2  16       29.58       14.77     14.25 o 
  -3   2  16        4.42       -9.28     10.99 o 
  -2   2  16       57.39       61.95     13.74 o 
  -1   2  16       48.82       88.62     16.92 o 
   0   2  16        2.95       11.76     16.49 o 
   1   2  16        7.13       -1.94     14.37 o 
   2   2  16        2.53      -23.69     31.96 o 
   3   2  16       40.99       19.62     21.76 o 
  -6   3  16        7.68       19.59     27.41 o 
  -5   3  16        7.34      -12.95     15.45 o 
  -4   3  16        0.24        0.69     13.47 o 
  -3   3  16        1.38       -6.44     14.29 o 
  -2   3  16       11.54       10.25     13.66 o 
  -1   3  16        1.25       24.70     18.16 o 
   0   3  16       12.30       24.58     23.28 o 
   1   3  16        1.70      -13.24     19.27 o 
   2   3  16       51.74       62.46     24.38 o 
   3   3  16        5.90        8.47     21.43 o 
  -6   4  16       21.80      111.58    112.02 o 
  -5   4  16       14.95        4.50     17.31 o 
  -4   4  16      104.32      114.09     20.69 o 
  -3   4  16        2.66       16.16     15.18 o 
  -2   4  16       10.78       -3.64     13.55 o 
  -1   4  16        0.88      -18.60     28.61 o 
   0   4  16       15.87       22.81     28.29 o 
   1   4  16        3.39       -0.49     31.20 o 
   2   4  16        2.35       -1.57     19.31 o 
   3   4  16        2.85       -1.47     31.60 o 
  -5   5  16        5.42       23.76     21.36 o 
  -4   5  16       66.84       34.87     19.58 o 
  -3   5  16        7.41        4.59     15.32 o 
  -2   5  16        0.15        9.09     15.96 o 
  -1   5  16        3.36       12.95     17.75 o 
   0   5  16        0.11       -1.32     20.84 o 
   1   5  16        1.35       26.90     29.28 o 
   2   5  16        7.09       -8.69     21.08 o 
   3   5  16        5.31       24.66     33.98 o 
  -5   6  16       16.92       15.53     28.89 o 
  -4   6  16        2.22        8.03     24.54 o 
  -3   6  16       20.19       33.58     18.01 o 
  -2   6  16       34.77       38.95     17.86 o 
  -1   6  16        4.17        1.50     19.66 o 
   0   6  16        8.24       13.26     23.79 o 
   1   6  16        3.02       24.21     22.21 o 
   2   6  16        0.02      -25.91     70.37 o 
  -5   7  16        1.68      -17.08     33.50 o 
  -4   7  16       32.74       13.34     19.77 o 
  -3   7  16        4.44        9.71     20.12 o 
  -2   7  16       10.88       21.70     16.25 o 
  -1   7  16        0.69        1.72     20.45 o 
   0   7  16       25.93       -7.13     19.47 o 
   1   7  16        3.96       14.12     28.58 o 
   2   7  16        0.85      -16.04     27.05 o 
  -4   8  16        0.56       -2.85     35.74 o 
  -3   8  16       57.72       54.04     22.28 o 
  -2   8  16       22.64       42.27     19.73 o 
  -1   8  16        0.09        2.75     23.75 o 
   0   8  16       12.69        9.20     55.41 o 
   1   8  16        0.28       11.18     32.81 o 
  -3   9  16        3.34       -1.53     21.03 o 
  -2   9  16        0.28       14.81     23.35 o 
  -1   9  16        4.11        0.82     29.60 o 
   0   9  16        3.44       32.85     35.07 o 
  -5   0  17       15.00      -15.43     20.72 o 
  -3   0  17       19.56        7.77     20.31 o 
  -1   0  17       49.89       51.71     36.80 o 
   1   0  17       85.03      119.18     29.31 o 
  -5   1  17        7.19       -5.42     14.37 o 
  -4   1  17        2.52        5.03     13.64 o 
  -3   1  17        3.20      -10.59     13.49 o 
  -2   1  17        2.28      -16.21     13.30 o 
  -1   1  17       21.51        7.37     14.20 o 
   0   1  17        0.17       -0.39     16.31 o 
   1   1  17       74.02       74.66     20.73 o 
   2   1  17        6.46      -15.40     24.62 o 
  -5   2  17        1.65       11.50     15.75 o 
  -4   2  17        6.48      -11.49     13.83 o 
  -3   2  17        4.49       -1.83     14.16 o 
  -2   2  17       17.80       10.13     28.14 o 
  -1   2  17        0.13        3.00     18.19 o 
   0   2  17       95.27       93.72     29.26 o 
   1   2  17        0.97       -3.17     37.46 o 
   2   2  17        6.64      -12.98     30.34 o 
  -5   3  17       26.93       55.18     42.87 o 
  -4   3  17        5.93      -13.30     16.87 o 
  -3   3  17        2.37      -21.29     14.19 o 
  -2   3  17        2.29       15.86     20.82 o 
  -1   3  17        4.74       22.29     19.09 o 
   0   3  17        6.56      -15.17     18.64 o 
   1   3  17        0.00      -16.96     35.74 o 
   2   3  17        0.08       -3.96     19.16 o 
  -5   4  17        9.29       -8.54     33.20 o 
  -4   4  17       44.51       61.13     19.71 o 
  -3   4  17        2.42      -16.10     15.05 o 
  -2   4  17        6.78       -5.34     22.97 o 
  -1   4  17        1.00       -7.78     18.81 o 
   0   4  17       10.38       23.84     20.94 o 
   1   4  17        0.15      -33.56     31.95 o 
   2   4  17       19.12        2.73     30.95 o 
  -4   5  17        4.32       35.46     21.48 o 
  -3   5  17       30.82       39.70     18.65 o 
  -2   5  17        2.29       55.94     60.60 o 
  -1   5  17       38.99       54.69     22.86 o 
   0   5  17       15.37       19.87     28.90 o 
   1   5  17        0.12      -40.60     27.07 o 
  -4   6  17        0.37       -7.08     19.63 o 
  -3   6  17       56.78       45.80     21.52 o 
  -2   6  17        6.45       37.62     22.64 o 
  -1   6  17        0.49       -8.18     18.10 o 
   0   6  17        1.90      -26.47     52.68 o 
   1   6  17        0.25       -0.17     30.90 o 
  -3   7  17       25.51       60.34     34.55 o 
  -2   7  17       42.80        9.30     28.01 o 
  -1   7  17        3.51       17.17     33.29 o 
   0   7  17        1.43       61.98     41.65 o 
  -2   8  17        0.46        9.41     34.41 o 
  -1   8  17        2.44       -0.65     32.12 o 
  -4   0  18       27.61       55.81     22.10 o 
  -2   0  18       62.24       46.21     26.47 o 
   0   0  18       22.85       38.16     25.16 o 
  -4   1  18        0.59      -11.55     13.67 o 
  -3   1  18        4.69       16.73     17.85 o 
  -2   1  18        5.93      -16.76     16.82 o 
  -1   1  18        8.58       20.33     19.60 o 
   0   1  18        1.18       13.75     19.03 o 
   1   1  18       17.58        2.52     21.62 o 
  -4   2  18        2.15      -15.02     15.94 o 
  -3   2  18        1.48        9.07     18.80 o 
  -2   2  18        0.20        4.58     22.47 o 
  -1   2  18        0.65       30.28     23.45 o 
   0   2  18        0.00        5.64     22.63 o 
   1   2  18       48.63       52.29     38.38 o 
  -4   3  18        7.92      -38.69     25.79 o 
  -3   3  18        0.75        9.89     19.66 o 
  -2   3  18        0.39       26.67     24.48 o 
  -1   3  18        1.70      -12.12     18.76 o 
   0   3  18        2.95       10.91     21.86 o 
   1   3  18        1.41       17.63     27.46 o 
  -3   4  18        1.11       21.59     26.36 o 
  -2   4  18        3.69       33.37     22.65 o 
  -1   4  18        6.48       24.62     21.75 o 
   0   4  18        0.74      -30.14     80.88 o 
  -3   5  18        0.00       19.62     24.23 o 
  -2   5  18        0.03       34.35     31.45 o 
  -1   5  18        0.01      -17.24     28.92 o 
   0   5  18        0.91      -43.99     30.69 o 
                                                 
